# Supplementary material for: Human-correlated genetic models identify precision therapy for liver cancer
Source: Nature. 2025 Feb 19;639(8055):754–64. doi: 10.1038/s41586-025-08585-z (PMC11922762; doi:10.1038/s41586-025-08585-z)
Supplement: Supplementary file 3 — Statistical comparisons between patient HCC tumour bulk transcriptomic data stratified by HuMo subtypes. [file 41586_2025_8585_MOESM3_ESM.xlsx]

## Sheet: Supplementary_Table 2
	Statistical comparisons related to Extended Data Figure 6
				p values
				HuMo 1 vs. 2	HuMo 1 vs. 3	HuMo 1 vs. 4	HuMo 2 vs. 3	HuMo 2 vs. 4	HuMo 3 vs. 4
	HCC immune classes	Inflamed	Inflamed1	0.022	ns	6e-06	ns	0.017	0.022
				HuMo 4 vs. Rest: p=3E-05
			Immune Active1	6e-08	0.0007	0.023	ns	ns	ns
			Immune Exhausted1	ns	ns	4e-07	ns	0.0001	0.0014
				HuMo 4 vs Rest: p=1E-08
			Immune-like1	0.049	ns	ns	ns	ns	ns
		Non-inflamed	Immune Excluded1	5e-06	0.0051	0.0001	ns	ns	ns
				HuMo 1 vs. Rest: p = 4E-10
	HCC molecular classes	Proliferation vs. Non-proliferation2		0.84	0.0001	4e-06	9e-05	4e-06	0.6
		Proliferation	S13	3e-06	0.0022	1e-12	ns	0.0016	0.0023
				HuMo 4 vs. Rest: p=2E-09
			S23	0.0002	ns	0.031	1e-05	ns	0.002
				HuMo 3 vs. Rest: p=9E-04
		Non-Proliferation	S33	ns	0.0002	8e-06	3e-05	1e-06	ns
				HuMo 1 and 2 vs. 3 and 4: p=1E-10
			CTNNB14	HuMo 1 vs. Rest: p= 5E-15
			Interferon4	0.0017	ns	ns	ns	ns	ns
			Proliferation4	ns	1e-06	1e-08	1e-07	2e-09	ns
			Poly74	0.033	ns	ns	ns	0.002	ns
			Unannotated4	0.049	ns	ns	0.043	0.043	ns
	Mutations1		CTNNB1	HuMo 1 vs. Rest: p = 1E-07
			TP53	ns
			CDKN2A	ns
			PTEN	ns
	Signatures of signaling pathways		Wnt-ß catenin activation	HuMo 1 vs. Rest: p = 1E-13
			Wnt-TGFß	0.0003	ns	1e-10	ns	4E.04	3e-05
			Wnt-TGFß	HuMo 4 vs. Rest: p=3E-09
			Late-TGFß	ns	ns	1e-05	ns	0.0005	ns
			CK19 mut.	ns	5e-08	7e-13	2e-07	7e-12	ns
	Metabolism Signatures		Adipogenesis	0.0063	0.021	2E-06	4e-05	1e-10	ns
			Bile Acid metabolism	ns	8e-05	4e-12	1e-06	2e-14	ns
			Cholesterol homeostasis	ns
			Coagulation	5e-09	ns	0.0028	6e-08	2e-12	ns
			Fatty Acid metabolism	ns	1e-07	3e-12	4e-05	1e-08	ns
			mTORC1 signaling	ns	0.0025	0	0.0001	0	ns
			Oxidative phosphorylation	0.049	0.036	4e-06	ns	0.0042	ns
			Peroxisome	ns	ns	1e-05	0.0024	3e-08	ns
			Xenobiotic metabolism	ns	6e-07	7e-12	8e-08	1e-12	ns
	Myc activation signatures		DNA repair	6e-09	ns	ns	6e-08	0.0002	ns
			MYC targets V1	0.0001	0.0007	0.0007	5e-09	3e-09	ns
			MYC targets V2	1e-05	ns	ns	1e-06	0.0002	ns
			Unfolded protein response	0.046	0.0019	4e-07	1e-05	50000000000	ns
	Proliferation Signatures		E2F targets	4e-05	0.0027	0.0022	1e-08	1e-08	ns
			G2M checkpoint	ns	0.0015	0	8e-05	0	ns
			Mitotic spindle	ns	0.0004	2e-11	1e-05	3e-13	0.024
	Epithelial to Mesenchymal Transition Signature			1e-10	0.009	2e-11	ns	ns	0.0034
	Inflammation Signatures		Allograft rejection	0.0001	0.013	1e-08	ns	0.009	0.019
			Complement	3e-08	ns	ns	3e-06	0.0013	ns
			IL6_JAK_STAT signaling	6e-06	0.0017	3e-09	ns	0.02	0.045
			Inflammatory response	1e-08	0.02	7e-12	ns	0.018	0.0007
			Interferon alpha response	0.0052	ns	0.027	0.013	ns	0.02
			Interferon gamma response	9e-06	ns	0.0284	0.0012	ns	0.0023
	ICI response signatures1,5		IFNAP signature	HuMo 1 vs. Rest: p = 0.0031
			Auslander	HuMo 1 vs. Rest: p = 2E-09
			Ayers_18gene	HuMo 1 vs. Rest: p = 9E-08
			Ayers_6gene	HuMo 1 vs. Rest: p = 9E-06
			Fehrenbacher	HuMo 1 vs. Rest: p = 7E-04
			POPLAR_Teff_IFN signature	HuMo 1 vs. Rest: p = 5E-07
			Ribas_IFN	HuMo 1 vs. Rest: p = 8E-07
			Sangro_Inflammatory	HuMo 1 vs. Rest: p = 0.003
	nonparametric tests were used for the comparison of distribution of continuous variables (Wilcoxon or Kruskal–Wallis tests). Fisher exact test was applied for comparison of categorical variables. In the event of a multiple comparison testing, Benjamini–Hochberg correction was applied unless specified otherwise. Adjusted P values <0.05 (two-sided) were considered to be statistically significant. N…
