# Supplementary material for: Human-correlated genetic models identify precision therapy for liver cancer
Source: Nature. 2025 Feb 19;639(8055):754–64. doi: 10.1038/s41586-025-08585-z (PMC11922762; doi:10.1038/s41586-025-08585-z)
Supplement: Supplementary file 5 — Details for PCR reactions used for genotyping end-point tumours in the HCC GEMMs. [file 41586_2025_8585_MOESM5_ESM.xlsx]

## Sheet: Supplementary_Table_4
	Table 3.1 PCR Reaction information				Table 3.2 – Primer sequences for amplification of KRASG12D – (As previously shown Kras G12D Conditional PCR | Jacks Lab (mit.edu))					Table 3.3 – Primer sequences for amplification of β-catenin Exon 2 – Exon 4.
	Number of Cycles	Temperature (°C)	Duration (Seconds)		Primer 1	5' GTC TTT CCC CAG CAC AGT GC 3'				Primer 1	5’ - GCGTGGACAATGGCTACTCA – 3’
	1	94	15		Primer 2	5' CTC TTG CCT ACG CCA CCA GCT C 3’				Primer 2	5’ – TAGCAGCTCGTACCCTCTGA – 3’
		94	15		Primer 3	5’ AGC TAG CCA CCA TGG CTT GAG TAA GTC TGC A 3’
	30	60	30
		72	45
	1	72	600
