# Supplementary material for: Human-correlated genetic models identify precision therapy for liver cancer
Source: Nature. 2025 Feb 19;639(8055):754–64. doi: 10.1038/s41586-025-08585-z (PMC11922762; doi:10.1038/s41586-025-08585-z)
Supplement: Supplementary file 6 — Details of antibodies used in the studies. [file 41586_2025_8585_MOESM6_ESM.xlsx]

## Sheet: Supplementary_Table_5
Antibody	det_species	Manufacturer	Cat_no	Application	Dilution	Notes	Clone number (monoclonals)	Lot number	Validation method/species/application
GS	mouse	Abcam	ab49873	IF	1/500 or 1/1000		NA	GR3384613-5	synthetic peptide by manufacturer, zonal specificity in liver by researchers/mouse/IHC
GS	mouse	Sigma-Aldrich	HPA007316	IHC	1/1000		NA	C81287	zonal specifity in liver by researchers/mouse/IHC
GS	human	Sigma-Aldrich	HPA007316	IHC	1/1000		NA	C81287	zonal specificity in liver by researchers/human/IHC
Sox9	mouse	Milliore	AB5535	IHC	1/500		NA	3249418	IHC and WB by manufacturer/mouse/IHC
GFP	NA	Cell Signalling	2555	IF	1/600		NA	6	transfected cells by manufacturer, specific expression in positive control tissue by researchers/NA/WB and IHC respectively
HNF4a	mouse	Santa Cruz	SC6556	IF	1/100	discontinued - used Biotechne antibody subsequently	NA	not available	hepatocyte specific nuclear expression by researchers/mouse/IHC
HNF4a	mouse	Santa Cruz	SC374229	IF	1/100		H-1	G0116	hepatocyte specific nuclear expression by researchers/mouse/IHC
HNF4a	mouse	Biotechne	PP-H1415-00	IF	1/500		H1415	A-2	isoform recognition by manufacturer, hepatocyte specific nuclear expression by researchers/human and mouse respectively/IHC
RFP	NA	Tebu-Bio	600-401-379	IF	1/1000		NA	42872	specific to purified RFP with no cross reactivity to human or mouse serum by manufacturer, specific expression in positive control tissue by researchers/NA/immunoelectrophoresis and IHC respectively
F4/80	mouse	AbD SeroTec	MCA497	IHC	1/150		A3-1	GR3279416-2	murine F4.80 antigen by manufacturer/mouse/IHC
CD68	human	Dako	M0876	IHC	1/400		PG-M1	not available	clustered as anti-CD68 at Fifth International Workshop and Conference on Human Leucocyte Differentiation Antigens held in Boston in 1993/human/IHC
CD4	mouse	eBioscience	14-9766-82	IHC	1/75		4SM95	2115647	cell treatment by manufacturer/mouse/IHC
CD4	human	Dako	M7310	IHC	1/35		4B12	not available	none available
CD8a	mouse	eBioscience	14-0808-82	IHC	1/75		4SM15	2127137	relative expression by manufacturer/mouse/not available
CD8a	human	AbD SeroTec	MCA1817T	IHC	1/30		4B11	6088619	synthetic peptide by manufacturer/human/not available
Ki67	mouse	Abcam	ab16667	IF	1/200		SP6	GR216200-3/ GR3313195-42	knockout validated/mouse/IHC
Ki67	mouse	Cell Signalling	12202	IHC	1/1000		D3B5	6	none available
cleaved Caspase 3	mouse	Cell Signalling	9661	IHC	1/500		NA	45	blocking peptide by manufacturer/mouse/IHC
CD3	mouse	Abcam	ab16669	IHC	1/100		SP7	GR3247742-11	advanced validation by manufacturer/mouse/IHC
yH2AX	mouse	Cell Signalling	9718	IHC	1/120		20E3	17	DNA damage and lambda phosphatase +ve/-ve controls by manufacturer/human/IHC
p53	mouse	Leica	NCL-L-p53CM5p	IHC	1/150		NA	6087005	knockout by other researchers/mouse/WB
CD34	mouse	Biolegend	119302	IHC	1/100		Mec14.7	not available	none available
Ctnnb1	mouse	BD	BD610154	IF	1 to 50		14	9315374	murine immunogen and QC testing by manufacturer/human/WB
CD31	mouse	Abcam	ab28364	IHC	1/75		NA	32447742-21	endothelial localisation by manufacturer and researcher/human and mouse/IHC
pAKT (473)	mouse	Cell Signaling	4060	IHC	1/50		9DE	25	insulin treatment +ve and lambda phosphatase/human/IHC
PTEN	mouse	Cell Signaling	9559	IHC	1/70		138G6	19	knockout and control peptide by manufacturer/human/IHC
Zeb1	mouse	Cell Signaling	70512	IHC	1/500		E2G6Y	2	recombinant protein/Human/NA
c-Myc	mouse	Roche Tissue Diagnostics	790-4628	IHC (duplex)	RTU	stain: anti-Rabbit HQ & anti-HQ HRP (Roche Tissue Diagnostics, 760-4815, 07017936001), Opal 570 (Akoya Biosciences, FP1488001KT), 1:50, 8 min	Y69	K05962	CE-IVD antibody approved, a positive control (Human tonsil)was used to validate the assay and Ms liver staining was assessed by a pathologist; specificity of the secondary antibody was proved via negative control/Mouse and human/IHC
GS	mouse	Sigma-Aldrich	hpa007316	IHC (duplex)	1/500	stain: OmniMap-antiRb HRP (Roche Tissue Diagnostics, 760-4311) 12 min, Opal 520 (Akoya Biosciences, FP1487001KT), 1:300, 8 min	NA	16878	Antibody tested in WB and IHC by supplier, zonal specifity in liver by researchers, specificity of the secondary antibody was proved via negative control/mouse/IHC
CD8	mouse	Thermo Fisher Scientific	14-0808-82	IHC (multiplex)	1 to 75	stain: OmniMap-antiRt HRP, 20 min (Roche Tissue Diagnostics, 760-4457), Opal 690 (Akoya Biosceinces, FP1497001KT), 1:100, 8 min	4SM15	2720194	relative expression by manufacturer, immune cells in ms liver were assessed by a pathologist,specificity of the secondary antibody was proved via negative control /mouse/IHC
CD4	mouse	Thermo Fisher Scientific	14-9766-82	IHC (multiplex)	1 to 25	stain: Impress anti-Rat, (Vector Laboratories, ZJ0512) 48 min, Opal 620 (Akoya Biosciences, FP1495001KT), 1:50, 8 min	4SM95	2526300	cell treatment by manufacturer, immune cells in ms liver were assessed by a pathologist,specificity of the secondary antibody was proved via negative control /mouse/IHC
GranzymeB	mouse	Novus Biologicals	nb100-684	IHC (multiplex)	1/100	stain: OmniMap-antiRb HRP (Roche Tissue Diagnostics, 760-4311) 12 min, Opal 650 (Akoya Biosciences, FP1496001KT), 1:300, 8 min	NA	R705	Positive control (mouse spleen) was used to validate the assay and double positivity with CD8 was assessed by a pathologist in Ms liver,specificity of the secondary antibody was proved via negative control/mouse/IHC
GS	mouse	Sigma-Aldrich	hpa007316	IHC (multiplex)	1/500	stain: OmniMap-antiRb HRP (Roche Tissue Diagnostics, 760-4311) 12 min, Opal 520 (Akoya Biosciences, FP1487001KT), 1:300, 8 min	NA	16878	Antibody tested in WB and IHC by supplier, zonal specifity in liver by researchers, specificity of the secondary antibody was proved via negative control/mouse/IHC
CD45	mouse	Abcam	ab10558	IHC (multiplex)	1/300	stain: OmniMap-antiRb HRP (Roche Tissue Diagnostics, 760-4311), 12 min, Opal 480 (Akoya Biosciences, FP1500001KT), 1:25, 8 min	NA	1041690-2	Antibody tested in WB and IHC by supplier, immune cells were assessed by a pathologist,specificity of the secondary antibody was proved via negative control /mouse/IHC
Ctnnb1	mouse	Cell signalling Technologies	8480	IHC (multiplex)	1/25	stain: Ultramap-antiRb HRP (Roche Tissue Diagnostics, 760-4315) 12 min, TSA-DIG (Akoya Biosciences, FP1502001KT), 1:100, 12 min and Opal 780 (Akoya Biosciences, FP1501001KT), 1:10, 1h.	D10A8	9	Antibody tested by supplier with HeLa Cells and tissue, zonal specifity in liver assessed by a pathologist, specificity of the secondary antibody was proved via negative control/human +mouse/WB and IHC
CD3e-BV650 (clone 17A2)	mouse	BioLegend	100229	FACS	1/100		17A2	B394769	manufacturer/mouse/FACS
TCRβ-BV510 (clone H57-597)	mouse	BioLegend	109234	FACS	1/100		H57-597	B367672	manufacturer/mouse/FACS
TCRd-FITC (clone GL3)	mouse	eBioscience	11-5711-85	FACS	1/200		GL3	1935313	none available
CD4-BV605 (clone GK1.5)	mouse	BioLegend	100421	FACS	1/100		GK1.5	B386408	manufacturer/mouse/FACS
CD8a- BUV395 (clone 53-6.7)	mouse	BD	563786	FACS	1/100		53-6.7	3003153	manufacturer/mouse/FACS
Granzyme B-AF647 (clone GB11)	mouse	BioLegend	515406	FACS	1/50		GB11	B367007	manufacturer/human+mouse/FACS
PD1	mouse	BioLegend	114102	Therapy	200ug		RMP1-14	B411441	The RMP1-14 antibody has been reported to block the binding of PD-1 to its ligands (B7-H1 and B7-DC) and to inhibit T cell proliferation and cytokine production costimulated by macrophages (but not by dendritic cells and B cells)
IgG isotype	mouse	BioLegend	400502	Therapy control	200ug		RTK2758	B409040	screening of a variety of resting, activated, live and fixed mouse tissues by manufacturer/mouse/IHC
