# Supplementary material for: Human-correlated genetic models identify precision therapy for liver cancer
Source: Nature. 2025 Feb 19;639(8055):754–64. doi: 10.1038/s41586-025-08585-z (PMC11922762; doi:10.1038/s41586-025-08585-z)
Supplement: Supplementary file 8 — Source Data Figs. 1–5 and Source Data Extended Data Figs. 1, 2, 5, 8, 9, 11 and 12 [file 41586_2025_8585_MOESM8_ESM.xlsx]

## Sheet: Fig1b
Cohort	Ctnnb1 exon3 fl	R26 MYC LSL	Tp53 fl	Tp53 R172H	Cdkn2a KO	Pten fl	Notch1-ICD	KrasG12D	Cdkn1a KO	Axin1 fl	Bap1 fl	Cre	Sex	Tumorpenetrance (% mice)	Median Survival (days post injection)	Bleeding (% mice)	Metastasis (% mice)	Ki67-positive tumor cells (%)
5	HET	HOM	WT	WT	WT	WT	WT	WT	WT	WT	WT	low	male	100	135	9.43	15.09	21.9641
6	HET	HOM	WT	WT	WT	WT	WT	WT	WT	WT	WT	low	female	100	201	4.55	28.57	29.218
8	HET	HOM	WT	WT	WT	WT	WT	WT	HOM	WT	WT	low	male	100	117	8	21.73	27.1556
9	WT	HOM	HOM	WT	WT	WT	WT	WT	WT	WT	WT	low	male	0	NA	NA	NA	NA
10	HET	HOM	HET	WT	WT	WT	WT	WT	WT	WT	WT	low	male	100	131	0	20	18.7778
11	HET	HOM	HOM	WT	WT	WT	WT	WT	WT	WT	WT	low	male	100	146.5	0	30	24.2261
12	HET	HOM	WT	WT	HOM	WT	WT	WT	WT	WT	WT	low	male	57.14	131	25	25	33.9094
13	HET	HOM	HET	WT	HOM	WT	WT	WT	WT	WT	WT	low	male	100	129	14.28	20	26.5896
14	HET	HOM	WT	WT	HOM	HOM	WT	WT	WT	WT	WT	ultra low	male	100	91.5	12.5	62.5	34.0048
15	HET	HOM	HET	WT	HOM	HOM	WT	WT	WT	WT	WT	ultra low	male	100	89.5	16.67	83.33	40.7586
16	HET	WT	HET	WT	HOM	HOM	WT	WT	WT	WT	WT	low	male	100	113	100	11.11	33.9043
17	WT	WT	WT	HET	WT	HOM	WT	WT	WT	WT	WT	low	male	25	NA	NA	NA	NA
18	WT	HOM	WT	HET	WT	WT	WT	WT	WT	WT	WT	low	male	0	NA	NA	NA	NA
19	HET	HOM	WT	HET	WT	WT	WT	WT	WT	WT	WT	low	male	100	141	27.27	81.81	20.9167
20	HET	HOM	WT	HET	HOM	WT	WT	WT	WT	WT	WT	low	male	100	120	37.5	14.28	33.5423
21	HET	WT	WT	HET	WT	HOM	WT	WT	WT	WT	WT	low	male	75	174	66.67	16.67	29.2417
22	HET	WT	WT	HET	HOM	HOM	WT	WT	WT	WT	WT	low	male	100	117	85.71	0	38.8906
23	HET	HOM	WT	HET	HOM	HOM	WT	WT	WT	WT	WT	ultra low	male	100	88	33.33	88.88	36.0791
24	HET	HOM	WT	HET	HOM	HOM	WT	WT	WT	WT	WT	ultra low	female	100	99.5	10	90	44.2583
25	HET	WT	WT	WT	WT	WT	WT	WT	HOM	WT	WT	low	male	0	NA	NA	NA	NA
26	WT	HOM	WT	WT	WT	WT	WT	WT	HOM	WT	WT	low	male	0	NA	NA	NA	NA
27	WT	HOM	WT	WT	HOM	HOM	WT	WT	WT	WT	WT	low	male	16.67	NA	NA	NA	NA
28	HET	WT	WT	WT	HOM	HOM	WT	WT	WT	WT	WT	low	male	57.14	142	75	25	32.9529
29	HET	HET	WT	WT	WT	WT	HET	WT	WT	WT	WT	low	male	100	111	0	11.11	37.077
30	HET	WT	WT	WT	WT	WT	HOM	WT	WT	WT	WT	low	male	90	230	22.22	22.22	33.2603
31	WT	HOM	WT	WT	WT	WT	WT	WT	WT	HOM	WT	low	male	46.15	NA	0	0	20.6576
32	WT	HOM	WT	WT	WT	WT	WT	HET	WT	WT	WT	low	male	100	260.5	14.28	14.28	11.4212
33	HET	WT	WT	WT	WT	HET	WT	WT	WT	WT	WT	low	male	16.67	NA	NA	NA	NA
34	WT	HOM	WT	WT	WT	HOM	WT	WT	WT	WT	WT	low	male	87.5	253	0	0	12.561
35	WT	HOM	WT	HET	WT	HOM	WT	WT	WT	WT	WT	low	male	100	206	0	11.11	10.6786
36	WT	WT	WT	WT	WT	WT	WT	WT	WT	WT	HOM	low	male	0	NA	NA	NA	NA
37	WT	WT	WT	WT	WT	WT	WT	WT	WT	WT	HOM	low	female	0	NA	NA	NA	NA
Cre low=6.4x10^8
Cre ultra low=1.28x10^8

## Sheet: Fig1e
Cohort	5	6	8	10	11	12	13	14	15	16	19	20	21	22	23	24	28	29	30	31	32	34	35
glandular_component	none	none	none	none	none	none		none		none	none	none			none	none	none	none	none			none	none
glandular_component	none	none	none	none	none	none	none	none	none	none	none	none	none	none	none	none	none	extensive	none	none		none	none
glandular_component	none	none	none	none	none	none	none	none	none	none	none	none	none	none	none	none	none	none	none	none	none	none	none
glandular_component	none	none	none	none	none	none	none	none	none	none	none	none	none	none	none	focal	none	extensive	extensive	none	none	none	focal
glandular_component	none	none	none	none	none	none	none	none	none	none	none	none	none	none	none	none	none	extensive	none	none	none	none	focal
glandular_component	none	none	none	none	none	none	none	none	none	none	none	none	none	none	none	none	none	extensive	extensive	none	none	none	none
glandular_component	none	none	none	none	none	none	none	none	none	none	none	none	none	none	none	none	none	extensive	focal	focal	none	none	none
undifferentiated_ne_component	none	none	none	none	none	focal		abundant		exclusive	focal	focal			abundant	abundant	exclusive	none	none			none	none
undifferentiated_ne_component	none	none	none	none	focal	focal	none	abundant	abundant	abundant	none	focal	focal	exclusive	abundant	focal	abundant	none	none	none		none	none
undifferentiated_ne_component	focal	none	none	none	none	focal	focal	abundant	exclusive	abundant	none	abundant	abundant	abundant	focal	abundant	exclusive	abundant	none	none	focal	none	none
undifferentiated_ne_component	focal	none	none	none	none	focal	focal	abundant	abundant	abundant	none	none	none	exclusive	abundant	abundant	exclusive	focal	none	none	none	none	none
undifferentiated_ne_component	focal	none	none	none	focal	focal	focal	abundant	abundant	exclusive	none	abundant	abundant	exclusive	abundant	none	abundant	focal	none	none	none	none	none
undifferentiated_ne_component	focal	none	none	none	none	abundant	none	abundant	abundant	exclusive	none	abundant	abundant	exclusive	abundant	abundant	exclusive	none	none	none	none	none	none
undifferentiated_ne_component	none	none	none	none	focal	focal	focal	abundant	abundant	exclusive	none	none	abundant	exclusive	abundant	abundant	exclusive	none	none	none	focal	none	none
hepatocellular_lesional_pattern_solid	no	no	no	no	no	no		yes		na	no	no			yes	yes	na	no	no			no	no
hepatocellular_lesional_pattern_solid	no	no	no	no	no	no	no	yes	yes	yes	no	no	yes	na	yes	yes	yes	no	yes	no		no	no
hepatocellular_lesional_pattern_solid	no	no	no	no	no	no	no	yes	na	yes	no	no	yes	yes	no	yes	na	yes	no	no	no	no	no
hepatocellular_lesional_pattern_solid	no	no	no	no	no	no	no	yes	yes	yes	no	no	na	na	yes	yes	na	no	no	no	no	no	no
hepatocellular_lesional_pattern_solid	no	no	no	no	no	no	no	yes	yes	na	no	no	yes	na	yes	no	yes	no	no	no	no	no	no
hepatocellular_lesional_pattern_solid	no	no	no	no	no	no	no	yes	yes	na	no	yes	yes	na	yes	yes	na	no	no	no	no	no	no
hepatocellular_lesional_pattern_solid	no	no	no	no	no	no	no	yes	yes	na	no	no	yes	na	no	yes	na	no	yes	no	no	no	no
hepatocellular_lesional_pattern_trabecular	yes	yes	yes	yes	yes	yes		yes		na	yes	yes			no	yes	na	yes	yes			yes	yes
hepatocellular_lesional_pattern_trabecular	yes	yes	yes	yes	yes	yes	yes	yes	yes	no	yes	yes	no	na	no	yes	no	yes	yes	yes		yes	yes
hepatocellular_lesional_pattern_trabecular	yes	yes	yes	yes	yes	yes	yes	no	na	no	yes	yes	no	no	yes	no	na	no	yes	yes	yes	yes	yes
hepatocellular_lesional_pattern_trabecular	yes	yes	yes	yes	yes	yes	yes	yes	yes	no	yes	yes	na	na	no	no	na	yes	yes	yes	yes	yes	yes
hepatocellular_lesional_pattern_trabecular	yes	yes	yes	yes	yes	yes	yes	yes	yes	na	yes	yes	no	na	no	yes	no	yes	yes	yes	yes	yes	yes
hepatocellular_lesional_pattern_trabecular	yes	yes	yes	yes	yes	yes	yes	yes	yes	na	yes	no	no	na	no	no	na	yes	yes	yes	yes	yes	yes
hepatocellular_lesional_pattern_trabecular	yes	yes	no	yes	yes	yes	yes	yes	yes	na	yes	yes	no	na	yes	no	na	yes	yes	yes	yes	yes	yes
hepatocellular_lesional_pattern_nested	no	no	no	no	no	no		no		na	yes	yes			no	no	na	no	yes			no	no
hepatocellular_lesional_pattern_nested	no	no	yes	no	no	no	no	no	no	no	no	no	no	na	no	no	no	yes	no	no		no	no
hepatocellular_lesional_pattern_nested	no	no	no	no	no	no	no	no	na	no	yes	no	no	no	yes	no	na	no	yes	no	no	no	no
hepatocellular_lesional_pattern_nested	no	yes	no	no	no	no	no	no	no	no	yes	yes	na	na	no	no	na	yes	yes	no	no	no	no
hepatocellular_lesional_pattern_nested	no	yes	no	no	no	no	no	no	no	na	yes	no	no	na	no	yes	no	yes	no	no	no	no	no
hepatocellular_lesional_pattern_nested	no	no	no	no	no	no	no	no	no	na	yes	no	no	na	no	no	na	yes	yes	no	no	no	no
hepatocellular_lesional_pattern_nested	no	yes	yes	no	no	no	no	no	no	na	yes	no	no	na	yes	no	na	yes	no	no	no	no	no
lesional_steatosis	none	none	none	none	none	none		focal		na	none	focal			abundant	abundant	na	focal	none			abundant	abundant
lesional_steatosis	none	focal	focal	none	none	none	none	focal	focal	abundant	focal	focal	abundant	na	abundant	abundant	abundant	none	focal	focal		abundant	abundant
lesional_steatosis	none	focal	none	none	none	none	none	focal	na	abundant	none	none	abundant	abundant	abundant	abundant	na	abundant	focal	none	abundant	abundant	abundant
lesional_steatosis	none	none	focal	none	none	none	none	focal	focal	abundant	none	focal	na	na	abundant	focal	na	focal	none	focal	focal	abundant	abundant
lesional_steatosis	none	focal	focal	none	focal	none	none	focal	focal	na	none	none	abundant	na	abundant	focal	abundant	none	none	none	abundant	abundant	abundant
lesional_steatosis	none	focal	none	none	focal	none	none	focal	focal	na	none	none	abundant	na	abundant	abundant	na	none	focal	abundant	abundant	abundant	abundant
lesional_steatosis	none	focal	none	focal	none	none	none	focal	focal	na	none	focal	abundant	na	focal	abundant	na	none	focal	focal	focal	abundant	abundant
lesional_ballooning	abundant	none	none	focal	abundant	none		focal		na	focal	focal			abundant	abundant	na	focal	none			abundant	focal
lesional_ballooning	focal	focal	focal	focal	none	abundant	focal	abundant	abundant	abundant	focal	focal	abundant	na	abundant	abundant	abundant	none	none	none		abundant	abundant
lesional_ballooning	none	focal	none	focal	focal	focal	focal	focal	na	abundant	focal	focal	abundant	abundant	abundant	abundant	na	abundant	none	none	abundant	abundant	abundant
lesional_ballooning	abundant	focal	focal	focal	focal	focal	focal	abundant	abundant	abundant	focal	abundant	na	na	abundant	focal	na	focal	none	none	focal	abundant	abundant
lesional_ballooning	abundant	focal	focal	focal	focal	focal	focal	abundant	abundant	na	none	focal	abundant	na	abundant	focal	abundant	none	none	none	abundant	abundant	abundant
lesional_ballooning	none	focal	none	abundant	focal	abundant	abundant	abundant	abundant	na	none	abundant	abundant	na	abundant	abundant	na	none	focal	abundant	abundant	abundant	abundant
lesional_ballooning	abundant	focal	none	focal	none	none	focal	abundant	abundant	na	none	focal	abundant	na	focal	abundant	na	none	focal	focal	focal	abundant	abundant
lesional_inflammation	none	none	none	none	none	none		none		na	none	none			none	focal	na	none	none			focal	none
lesional_inflammation	none	none	none	none	none	none	none	none	none	focal	none	none	focal	na	none	none	focal	none	none	none		focal	focal
lesional_inflammation	none	none	none	none	none	none	none	none	na	focal	none	none	focal	none	none	none	na	focal	none	none	focal	focal	focal
lesional_inflammation	none	none	none	none	none	none	none	none	focal	none	none	none	na	na	none	none	na	none	none	none	none	focal	focal
lesional_inflammation	none	none	none	none	none	none	none	none	focal	na	none	none	focal	na	none	none	focal	none	none	none	none	none	focal
lesional_inflammation	none	none	none	none	none	none	none	none	none	na	none	none	focal	na	none	focal	na	none	none	none	none	focal	focal
lesional_inflammation	none	none	none	none	none	none	none	none	focal	na	none	none	none	na	none	none	na	none	focal	none	none	focal	focal
lesional_necrosis	none	none	none	extensive	none	confluent		none		na	none	none			confluent	none	na	none	extensive			none	extensive
lesional_necrosis	none	none	none	confluent	extensive	none	none	confluent	none	none	none	none	none	na	none	none	none	none	none	none		none	none
lesional_necrosis	none	none	none	none	none	none	none	none	na	none	none	none	none	none	confluent	none	na	none	extensive	none	none	none	confluent
lesional_necrosis	none	none	none	extensive	extensive	none	confluent	none	none	none	none	none	na	na	none	none	na	none	none	none	none	none	none
lesional_necrosis	confluent	extensive	none	none	extensive	extensive	extensive	none	confluent	na	extensive	none	none	na	none	confluent	none	none	none	none	none	none	confluent
lesional_necrosis	none	none	none	none	none	none	none	none	confluent	na	none	none	none	na	none	none	na	none	none	none	none	none	none
lesional_necrosis	none	extensive	extensive	none	confluent	confluent	confluent	none	none	na	extensive	none	none	na	none	none	na	none	none	none	none	none	none
lesional_apoptosis	focal	none	many	focal	focal	focal		focal		na	focal	focal			many	many	na	none	none			none	focal
lesional_apoptosis	none	focal	many	none	focal	focal	focal	focal	focal	none	focal	focal	focal	na	focal	many	none	none	none	many		none	none
lesional_apoptosis	focal	focal	focal	focal	focal	focal	focal	none	na	none	focal	focal	focal	focal	many	many	na	many	none	many	focal	none	none
lesional_apoptosis	focal	none	many	none	focal	focal	focal	focal	focal	none	focal	many	na	na	many	focal	na	none	none	none	focal	none	none
lesional_apoptosis	focal	focal	many	none	many	focal	focal	focal	focal	na	many	many	none	na	focal	many	none	none	none	focal	focal	none	none
lesional_apoptosis	focal	many	many	focal	focal	focal	none	focal	focal	na	focal	many	focal	na	many	many	na	none	none	focal	none	none	focal
lesional_apoptosis	none	focal	focal	focal	focal	focal	focal	focal	focal	na	focal	focal	none	na	focal	many	na	none	none	focal	focal	none	none
lesional_peliosis	none	none	none	focal	none	focal		none		na	none	none			none	none	na	none	none			focal	focal
lesional_peliosis	focal	focal	none	abundant	focal	none	none	none	none	none	none	none	none	na	none	none	none	none	none	none		none	none
lesional_peliosis	focal	focal	none	abundant	none	focal	focal	none	na	none	focal	none	none	none	none	none	na	none	focal	none	none	none	none
lesional_peliosis	none	focal	none	focal	abundant	none	focal	none	none	none	none	none	na	na	none	none	na	none	focal	focal	none	none	none
lesional_peliosis	abundant	focal	none	none	none	none	none	none	none	na	none	none	none	na	none	none	none	none	none	none	focal	focal	focal
lesional_peliosis	none	none	none	abundant	abundant	none	none	none	none	na	none	none	none	na	none	none	na	focal	focal	none	none	none	none
lesional_peliosis	none	none	none	focal	none	none	abundant	none	none	na	none	none	none	na	none	none	na	none	none	focal	none	focal	none
lesional_mitoses	many	many	many	many	many	many		many		na	many	many			many	many	na	few	many			few	few
lesional_mitoses	many	many	many	many	many	many	many	many	few	few	many	many	few	na	many	many	few	few	many	many		few	few
lesional_mitoses	many	many	many	many	many	many	many	many	na	none	few	many	few	none	many	many	na	many	many	many	many	many	many
lesional_mitoses	many	many	many	many	many	many	many	many	few	none	many	many	na	na	many	many	na	many	many	many	few	few	many
lesional_mitoses	many	many	many	many	many	many	many	many	few	na	few	many	few	na	none	many	few	few	few	many	many	few	many
lesional_mitoses	many	many	many	many	many	many	few	many	few	na	few	many	few	na	few	many	na	few	many	many	few	few	many
lesional_mitoses	many	many	many	many	many	many	many	many	few	na	many	few	none	na	many	many	na	many	few	many	few	few	many
nuclear_grade	low	high	high	low	high	low		high		na	high	low			high	high	na	low	low			high	high
nuclear_grade	high	low	high	low	high	low	low	high	high	low	high	high	low	na	high	high	low	low	low	high		high	high
nuclear_grade	low	low	high	low	low	low	high	high	na	low	low	low	high	low	high	high	na	high	low	high	high	high	high
nuclear_grade	low	low	high	low	low	low	low	high	high	low	low	low	na	na	high	high	na	low	low	high	high	high	high
nuclear_grade	high	low	high	high	high	low	low	high	high	na	high	low	high	na	high	high	low	low	low	high	high	high	high
nuclear_grade	high	high	high	low	high	high	low	high	high	na	low	high	high	na	high	high	na	low	low	high	high	high	high
nuclear_grade	high	low	low	low	high	low	low	high	high	na	low	low	low	na	high	high	na	high	low	high	high	high	high

## Sheet: Fig2a
New Cohort	Ctnnb1 exon3 fl	R26 MYC LSL	Tp53 fl	Tp53 R172H	Cdkn2a KO	Pten fl	Notch1-ICD	KrasG12D	Cdkn1a KO	Axin1 fl	Bap1 fl	Cre	Model	Toxin	Diet	Sex
5	HET	HOM	WT	WT	WT	WT	WT	WT	WT	WT	WT	low	GEMM	none	NC	male
6	HET	HOM	WT	WT	WT	WT	WT	WT	WT	WT	WT	low	GEMM	none	NC	female
8	HET	HOM	WT	WT	WT	WT	WT	WT	HOM	WT	WT	low	GEMM	none	NC	male
10	HET	HOM	HET	WT	WT	WT	WT	WT	WT	WT	WT	low	GEMM	none	NC	male
11	HET	HOM	HOM	WT	WT	WT	WT	WT	WT	WT	WT	low	GEMM	none	NC	male
12	HET	HOM	WT	WT	HOM	WT	WT	WT	WT	WT	WT	low	GEMM	none	NC	male
13	HET	HOM	HET	WT	HOM	WT	WT	WT	WT	WT	WT	low	GEMM	none	NC	male
14	HET	HOM	WT	WT	HOM	HOM	WT	WT	WT	WT	WT	ultra low	GEMM	none	NC	male
15	HET	HOM	HET	WT	HOM	HOM	WT	WT	WT	WT	WT	ultra low	GEMM	none	NC	male
16	HET	WT	HET	WT	HOM	HOM	WT	WT	WT	WT	WT	low	GEMM	none	NC	male
19	HET	HOM	WT	HET	WT	WT	WT	WT	WT	WT	WT	low	GEMM	none	NC	male
20	HET	HOM	WT	HET	HOM	WT	WT	WT	WT	WT	WT	low	GEMM	none	NC	male
21	HET	WT	WT	HET	WT	HOM	WT	WT	WT	WT	WT	low	GEMM	none	NC	male
22	HET	WT	WT	HET	HOM	HOM	WT	WT	WT	WT	WT	low	GEMM	none	NC	male
23	HET	HOM	WT	HET	HOM	HOM	WT	WT	WT	WT	WT	ultra low	GEMM	none	NC	male
24	HET	HOM	WT	HET	HOM	HOM	WT	WT	WT	WT	WT	ultra low	GEMM	none	NC	female
27	WT	HOM	WT	WT	HOM	HOM	WT	WT	WT	WT	WT	low	GEMM	none	NC	male
28	HET	WT	WT	WT	HOM	HOM	WT	WT	WT	WT	WT	low	GEMM	none	NC	male
29	HET	HET	WT	WT	WT	WT	HET	WT	WT	WT	WT	low	GEMM	none	NC	male
30	HET	WT	WT	WT	WT	WT	HOM	WT	WT	WT	WT	low	GEMM	none	NC	male
31	WT	HOM	WT	WT	WT	WT	WT	WT	WT	HOM	WT	low	GEMM	none	NC	male
32	WT	HOM	WT	WT	WT	WT	WT	HET	WT	WT	WT	low	GEMM	none	NC	male
35	WT	HOM	WT	HET	WT	HOM	WT	WT	WT	WT	WT	low	GEMM	none	NC	male
39	HET	HOM	WT	WT	WT	WT	WT	WT	WT	WT	WT	low	GEMM/TOX	CCl4	MWD	male
40	WT	WT	WT	WT	WT	WT	WT	WT	WT	WT	WT	none	TOX	DEN	ALIOS	male
41	WT	WT	WT	WT	WT	WT	WT	WT	WT	WT	WT	none	TOX	CCl4	MWD	male
42	WT	WT	WT	WT	WT	WT	WT	WT	WT	WT	WT	none	TOX	STZ	HFD	male/female
43	WT	WT	WT	WT	WT	WT	WT	WT	WT	WT	WT	none	OT	none	NC	male
Cre low=6.4x10^8
Cre ultra low=1.28x10^8

## Sheet: Fig2e
		HuMo										HuMo
	Number	1	2	3	4						Percentage	1	2	3	4
Cohort	5	5	0	2	0					Cohort	5	0.71	0	0.29	0
	6	6	0	1	0						6	0.86	0	0.14	0
	8	6	0	1	0						8	0.86	0	0.14	0
	10	7	0	0	0						10	1	0	0	0
	11	7	0	0	0						11	1	0	0	0
	12	5	1	0	1						12	0.71	0.14	0	0.14
	13	3	1	1	0						13	0.6	0.2	0.2	0
	14	0	2	3	2						14	0	0.29	0.43	0.29
	15	0	0	2	4						15	0	0	0.33	0.67
	16	0	1	0	6						16	0	0.14	0	0.86
	19	6	0	0	1						19	0.86	0	0	0.14
	20	7	0	0	0						20	1	0	0	0
	21	0	2	0	4						21	0	0.33	0	0.67
	22	0	0	0	7						22	0	0	0	1
	23	0	0	0	7						23	0	0	0	1
	24	6	0	0	1						24	0.86	0	0	0.14
	27	1	4	0	1						27	0.17	0.67	0	0.17
	28	0	1	0	6						28	0	0.14	0	0.86
	29	2	1	4	0						29	0.29	0.14	0.57	0
	30	0	1	6	0						30	0	0.14	0.86	0
	31	2	4	0	0						31	0.33	0.67	0	0
	32	0	5	0	1						32	0	0.83	0	0.17
	35	0	6	1	0						35	0	0.86	0.14	0
	37	6	0	0	0						37	1	0	0	0
	38	0	9	0	0						38	0	1	0	0
	39	0	5	0	0						39	0	1	0	0
	40	1	7	0	0						40	0.13	0.88	0	0
	41	0	0	0	5						41	0	0	0	1

## Sheet: Fig3b
species	ID	tumour_immune	humo
Mouse	RMH45.2h	0	1
Mouse	ICN5.3d	1	4
Mouse	ICN10.1e	1	2
Mouse	ICN7.4d	0	4
Mouse	ICN7.4b	1	4
Mouse	ICN7.3c	1	2
Mouse	ICN10.1d	0	4
Mouse	ICN10.1c	1	4
Mouse	ICQ1.2a	1	2
Mouse	ICQ1.2c	1	4
Mouse	ICQ1.3a	1	2
Mouse	RMH47.1b	0	3
Mouse	ICQ1.3c	1	1
Mouse	ICQ1.3d	1	2
Mouse	ICQ1.4c	2	2
Mouse	RMO13.2c	0	1
Mouse	RMO9.1c	0	1
Mouse	RMO5.2c	0	3
Mouse	RMO7.1a	0	1
Mouse	RMO9.5d	0	1
Mouse	RMO7.1b	0	1
Mouse	RMO12.1c	NA	1
Mouse	RMH50.5a	0	1
Mouse	MDAL77.1a	NA	2
Mouse	MDAL55.2c	1	2
Mouse	MDAL77.1b	2	2
Mouse	MDAL76.1b	1	2
Mouse	MDAL55.2d	0	2
Mouse	MDAL55.2a	0	4
Mouse	ICW6.2b	0	1
Mouse	ICW5.2a	0	3
Mouse	ICW3.1d	1	3
Mouse	ICS9.2h	1	1
Mouse	ICW5.3f	0	3
Mouse	ICW5.3i	2	1
Mouse	ICW5.2b	2	3
Mouse	ICW7.1a	NA	2
Mouse	ICW3.2b	0	3
Mouse	ICW5.3h	0	3
Mouse	ICW3.2a	0	2
Mouse	ICW5.3d	0	3
Mouse	ICW5.3g	0	3
Mouse	ICW5.3e	0	3
Mouse	ICS9.2b	0	1
Mouse	ICW8.1b	0	3
Mouse	RMH24.3e	0	1
Mouse	RMH39.6d	0	1
Mouse	RMH24.3f	0	3
Mouse	RMH18.5f	0	1
Mouse	RMH18.5g	0	1
Mouse	RMH42.5g	0	1
Mouse	RMH5.4d	0	1
Mouse	ICF27.2h	0	1
Mouse	ICF24.2d	0	1
Mouse	ICS9.2c	0	2
Mouse	ICF27.2g	0	1
Mouse	ICF23.1g	0	1
Mouse	ICF26.1e	1	4
Mouse	ICF24.2f	0	1
Mouse	ICF23.1d	0	1
Mouse	ICS10.3a	1	2
Mouse	ICS11.3a	1	2
Mouse	ICS11.2b	1	2
Mouse	ICM4.1c	0	1
Mouse	ICY4.2a	0	2
Mouse	ICY4.2b	0	2
Mouse	ICY5.2b	1	2
Mouse	ICY6.1d	0	2
Mouse	ICY5.2d	0	2
Mouse	ICY6.4d	1	2
Mouse	ICM3.2d	NA	1
Mouse	ICY5.2c	0	3
Mouse	ICM6.1e	0	1
Mouse	ICM1.1c	0	1
Mouse	ICM1.1a	0	1
Mouse	ICM1.1b	0	1
Mouse	ICM2.4c	0	1
Mouse	ICM4.1a	0	1
Mouse	ICM5.2b	0	1
Mouse	ICM5.2c	0	1
Mouse	ICM3.2e	0	1
Mouse	ICM6.1b	0	1
Mouse	ICM3.1d	1	1
Mouse	ICM4.3a	0	1
Mouse	ICL3.3e	1	1
Mouse	ICL3.1a	NA	1
Mouse	ICL3.3a	1	1
Mouse	ICL4.1a	1	1
Mouse	ICL3.2c	1	1
Mouse	ICL3.2d	1	2
Mouse	ICL3.3d	1	4
Mouse	ICL4.1c	1	1
Mouse	ICL3.1c	NA	3
Mouse	ICL4.1e	0	1
Mouse	ICL3.2e	1	2
Mouse	ICL3.2a	0	1
Mouse	ICC13.2d	1	4
Mouse	ICC13.2b	1	3
Mouse	ICC16.1d	0	3
Mouse	ICC13.2c	2	4
Mouse	ICC15.1e	1	3
Mouse	ICC15.1a	0	2
Mouse	ICC15.1d	0	2
Mouse	ICC13.2e	2	4
Mouse	ICC16.1c	1	4
Mouse	ICC13.2a	1	4
Mouse	ICC16.1a	2	3
Mouse	ICC16.1b	1	3
Mouse	ICC15.1c	1	4
Mouse	ICK7.1d	1	4
Mouse	RMH45.2f	0	1
Mouse	ICK6.2a	1	4
Mouse	ICK9.1b	1	4
Mouse	ICK9.2a	NA	4
Mouse	ICK9.2b	1	4
Mouse	ICK8.2c	2	2
Mouse	ICK6.2b	1	4
Mouse	ICK8.1b	1	4
Mouse	ICK9.2c	1	4
Mouse	ICK9.1a	1	4
Mouse	ICK8.3c	0	4
Mouse	RMH42.5a	0	3
Mouse	ICK8.1c	1	4
Mouse	ICK8.3b	1	2
Mouse	ICK8.1a	0	4
Mouse	ICP4.1b	1	1
Mouse	ICP2.1d	1	1
Mouse	ICP1.1a	0	1
Mouse	ICP3.1b	1	1
Mouse	ICP4.1a	0	4
Mouse	ICP2.2c	0	1
Mouse	ICP3.1c	1	1
Mouse	RMH45.2b	1	1
Mouse	ICO3.5d	0	1
Mouse	ICO3.5f	0	1
Mouse	ICO3.3f	1	1
Mouse	ICO4.1a	1	1
Mouse	ICO3.3c	1	1
Mouse	ICO3.3e	0	1
Mouse	ICO3.5g	0	1
Mouse	ICF16.2a	1	4
Mouse	ICF16.1e	0	4
Mouse	ICF17.3c	1	4
Mouse	RMH45.2g	0	1
Mouse	ICF16.1a	1	4
Mouse	ICF17.3d	1	4
Mouse	ICF16.1b	1	4
Mouse	ICF16.2b	1	4
Mouse	ICN8.2b	1	4
Mouse	ICN8.2c	0	4
Mouse	ICN5.2a	1	4
Mouse	ICN8.1c	1	4
Mouse	ICN5.2e	1	4
Mouse	ICN5.3a	1	4
Human	TCGA-2V-A95S	3	4
Human	TCGA-2Y-A9GS	1	3
Human	TCGA-2Y-A9GT	0	2
Human	TCGA-2Y-A9GU	2	1
Human	TCGA-2Y-A9GV	0	2
Human	TCGA-2Y-A9GW	3	2
Human	TCGA-2Y-A9GX	3	2
Human	TCGA-2Y-A9GY	3	3
Human	TCGA-2Y-A9GZ	0	2
Human	TCGA-2Y-A9H0	0	3
Human	TCGA-2Y-A9H1	2	1
Human	TCGA-2Y-A9H2	1	4
Human	TCGA-2Y-A9H3	3	2
Human	TCGA-2Y-A9H4	0	1
Human	TCGA-2Y-A9H5	2	3
Human	TCGA-2Y-A9H6	3	2
Human	TCGA-2Y-A9H7	3	1
Human	TCGA-2Y-A9H8	0	3
Human	TCGA-2Y-A9H9	3	2
Human	TCGA-2Y-A9HA	0	1
Human	TCGA-2Y-A9HB	3	2
Human	TCGA-3K-AAZ8	NA	1
Human	TCGA-4R-AA8I	0	1
Human	TCGA-5C-A9VG	0	3
Human	TCGA-5C-A9VH	NA	3
Human	TCGA-5C-AAPD	3	2
Human	TCGA-5R-AA1C	1	1
Human	TCGA-5R-AA1D	1	4
Human	TCGA-5R-AAAM	2	2
Human	TCGA-BC-4072	3	4
Human	TCGA-BC-4073	1	4
Human	TCGA-BC-A10Q	0	4
Human	TCGA-BC-A10R	0	2
Human	TCGA-BC-A10S	NA	2
Human	TCGA-BC-A10T	0	2
Human	TCGA-BC-A10U	NA	1
Human	TCGA-BC-A10W	0	3
Human	TCGA-BC-A10X	NA	2
Human	TCGA-BC-A10Y	0	1
Human	TCGA-BC-A10Z	NA	1
Human	TCGA-BC-A110	NA	2
Human	TCGA-BC-A112	1	4
Human	TCGA-BC-A216	NA	3
Human	TCGA-BC-A217	3	3
Human	TCGA-BC-A3KF	0	1
Human	TCGA-BC-A3KG	1	3
Human	TCGA-BC-A5W4	0	1
Human	TCGA-BC-A69H	1	3
Human	TCGA-BC-A69I	3	1
Human	TCGA-BC-A8YO	1	3
Human	TCGA-BD-A2L6	NA	1
Human	TCGA-BD-A3EP	NA	2
Human	TCGA-BD-A3ER	NA	2
Human	TCGA-BW-A5NO	0	1
Human	TCGA-BW-A5NP	0	3
Human	TCGA-BW-A5NQ	3	1
Human	TCGA-CC-5258	1	3
Human	TCGA-CC-5259	0	1
Human	TCGA-CC-5260	0	4
Human	TCGA-CC-5261	0	4
Human	TCGA-CC-5262	0	2
Human	TCGA-CC-5263	1	4
Human	TCGA-CC-5264	0	3
Human	TCGA-CC-A123	0	1
Human	TCGA-CC-A1HT	2	4
Human	TCGA-CC-A3M9	1	4
Human	TCGA-CC-A3MA	0	4
Human	TCGA-CC-A3MB	2	1
Human	TCGA-CC-A3MC	1	3
Human	TCGA-CC-A5UC	0	3
Human	TCGA-CC-A5UD	0	4
Human	TCGA-CC-A5UE	0	1
Human	TCGA-CC-A7IE	0	3
Human	TCGA-CC-A7IF	0	1
Human	TCGA-CC-A7IG	0	4
Human	TCGA-CC-A7IH	0	1
Human	TCGA-CC-A7II	0	4
Human	TCGA-CC-A7IJ	0	4
Human	TCGA-CC-A7IK	0	1
Human	TCGA-CC-A7IL	0	1
Human	TCGA-CC-A8HS	0	4
Human	TCGA-CC-A8HT	1	3
Human	TCGA-CC-A8HU	0	3
Human	TCGA-CC-A8HV	0	4
Human	TCGA-CC-A9FS	1	1
Human	TCGA-CC-A9FU	0	3
Human	TCGA-CC-A9FV	2	4
Human	TCGA-CC-A9FW	1	3
Human	TCGA-DD-A113	0	3
Human	TCGA-DD-A114	1	4
Human	TCGA-DD-A115	NA	2
Human	TCGA-DD-A116	3	1
Human	TCGA-DD-A118	NA	3
Human	TCGA-DD-A119	0	1
Human	TCGA-DD-A11A	0	1
Human	TCGA-DD-A11B	0	1
Human	TCGA-DD-A11C	2	2
Human	TCGA-DD-A11D	0	2
Human	TCGA-DD-A1EA	1	1
Human	TCGA-DD-A1EB	0	2
Human	TCGA-DD-A1EC	3	4
Human	TCGA-DD-A1ED	3	2
Human	TCGA-DD-A1EE	1	1
Human	TCGA-DD-A1EF	3	3
Human	TCGA-DD-A1EG	1	2
Human	TCGA-DD-A1EH	1	3
Human	TCGA-DD-A1EI	3	3
Human	TCGA-DD-A1EJ	0	3
Human	TCGA-DD-A1EK	0	2
Human	TCGA-DD-A1EL	NA	1
Human	TCGA-DD-A39V	1	1
Human	TCGA-DD-A39W	0	1
Human	TCGA-DD-A39X	0	2
Human	TCGA-DD-A39Y	0	1
Human	TCGA-DD-A39Z	0	1
Human	TCGA-DD-A3A1	3	1
Human	TCGA-DD-A3A2	1	2
Human	TCGA-DD-A3A3	0	1
Human	TCGA-DD-A3A4	NA	1
Human	TCGA-DD-A3A5	1	1
Human	TCGA-DD-A3A6	0	4
Human	TCGA-DD-A3A7	1	1
Human	TCGA-DD-A3A8	NA	1
Human	TCGA-DD-A3A9	2	2
Human	TCGA-DD-A4NA	3	4
Human	TCGA-DD-A4NB	1	4
Human	TCGA-DD-A4ND	0	4
Human	TCGA-DD-A4NE	NA	3
Human	TCGA-DD-A4NF	0	1
Human	TCGA-DD-A4NG	2	1
Human	TCGA-DD-A4NH	NA	4
Human	TCGA-DD-A4NI	3	2
Human	TCGA-DD-A4NJ	NA	3
Human	TCGA-DD-A4NK	0	2
Human	TCGA-DD-A4NL	3	2
Human	TCGA-DD-A4NN	0	3
Human	TCGA-DD-A4NO	3	2
Human	TCGA-DD-A4NP	0	1
Human	TCGA-DD-A4NQ	0	3
Human	TCGA-DD-A4NR	NA	2
Human	TCGA-DD-A4NS	0	4
Human	TCGA-DD-A4NV	1	2
Human	TCGA-DD-A73A	1	2
Human	TCGA-DD-A73B	1	1
Human	TCGA-DD-A73C	0	2
Human	TCGA-DD-A73D	0	1
Human	TCGA-DD-A73E	0	1
Human	TCGA-DD-A73F	3	2
Human	TCGA-DD-A73G	1	1
Human	TCGA-DD-AA3A	1	4
Human	TCGA-DD-AAC8	0	1
Human	TCGA-DD-AAC9	3	2
Human	TCGA-DD-AACA	NA	1
Human	TCGA-DD-AACB	0	3
Human	TCGA-DD-AACC	3	2
Human	TCGA-DD-AACD	0	1
Human	TCGA-DD-AACE	2	1
Human	TCGA-DD-AACF	0	1
Human	TCGA-DD-AACG	1	1
Human	TCGA-DD-AACH	0	4
Human	TCGA-DD-AACI	3	2
Human	TCGA-DD-AACJ	0	1
Human	TCGA-DD-AACK	0	1
Human	TCGA-DD-AACL	2	3
Human	TCGA-DD-AACN	1	3
Human	TCGA-DD-AACO	1	2
Human	TCGA-DD-AACP	3	3
Human	TCGA-DD-AACQ	0	1
Human	TCGA-DD-AACS	0	1
Human	TCGA-DD-AACT	2	2
Human	TCGA-DD-AACU	2	3
Human	TCGA-DD-AACV	0	1
Human	TCGA-DD-AACW	1	1
Human	TCGA-DD-AACX	0	1
Human	TCGA-DD-AACY	0	2
Human	TCGA-DD-AACZ	1	3
Human	TCGA-DD-AAD0	0	1
Human	TCGA-DD-AAD1	1	4
Human	TCGA-DD-AAD2	2	2
Human	TCGA-DD-AAD3	3	2
Human	TCGA-DD-AAD5	0	4
Human	TCGA-DD-AAD6	0	1
Human	TCGA-DD-AAD8	0	1
Human	TCGA-DD-AADA	3	2
Human	TCGA-DD-AADB	2	3
Human	TCGA-DD-AADC	1	3
Human	TCGA-DD-AADD	0	1
Human	TCGA-DD-AADF	3	1
Human	TCGA-DD-AADG	0	1
Human	TCGA-DD-AADI	2	3
Human	TCGA-DD-AADJ	0	1
Human	TCGA-DD-AADK	2	2
Human	TCGA-DD-AADL	0	1
Human	TCGA-DD-AADM	2	1
Human	TCGA-DD-AADN	3	1
Human	TCGA-DD-AADO	3	1
Human	TCGA-DD-AADP	1	3
Human	TCGA-DD-AADQ	1	1
Human	TCGA-DD-AADR	0	1
Human	TCGA-DD-AADS	3	1
Human	TCGA-DD-AADU	0	1
Human	TCGA-DD-AADV	0	2
Human	TCGA-DD-AADW	0	4
Human	TCGA-DD-AADY	0	3
Human	TCGA-DD-AAE0	0	4
Human	TCGA-DD-AAE1	3	1
Human	TCGA-DD-AAE2	1	2
Human	TCGA-DD-AAE3	0	1
Human	TCGA-DD-AAE4	0	2
Human	TCGA-DD-AAE6	0	1
Human	TCGA-DD-AAE7	3	2
Human	TCGA-DD-AAE9	2	1
Human	TCGA-DD-AAEA	2	1
Human	TCGA-DD-AAEB	2	1
Human	TCGA-DD-AAED	2	1
Human	TCGA-DD-AAEE	2	1
Human	TCGA-DD-AAEG	1	1
Human	TCGA-DD-AAEH	1	2
Human	TCGA-DD-AAEI	0	1
Human	TCGA-DD-AAEK	3	2
Human	TCGA-DD-AAVP	2	1
Human	TCGA-DD-AAVQ	3	3
Human	TCGA-DD-AAVR	3	2
Human	TCGA-DD-AAVS	0	3
Human	TCGA-DD-AAVU	0	1
Human	TCGA-DD-AAVV	3	2
Human	TCGA-DD-AAVW	1	2
Human	TCGA-DD-AAVX	0	2
Human	TCGA-DD-AAVY	0	1
Human	TCGA-DD-AAVZ	2	3
Human	TCGA-DD-AAW0	3	2
Human	TCGA-DD-AAW1	0	1
Human	TCGA-DD-AAW2	2	1
Human	TCGA-DD-AAW3	0	1
Human	TCGA-ED-A459	0	2
Human	TCGA-ED-A4XI	3	2
Human	TCGA-ED-A5KG	3	4
Human	TCGA-ED-A627	0	4
Human	TCGA-ED-A66X	0	3
Human	TCGA-ED-A66Y	0	3
Human	TCGA-ED-A7PX	1	4
Human	TCGA-ED-A7PY	0	3
Human	TCGA-ED-A7PZ	1	1
Human	TCGA-ED-A7XO	0	2
Human	TCGA-ED-A7XP	0	3
Human	TCGA-ED-A82E	0	4
Human	TCGA-ED-A8O5	2	3
Human	TCGA-ED-A8O6	2	3
Human	TCGA-ED-A97K	NA	4
Human	TCGA-EP-A12J	NA	1
Human	TCGA-EP-A26S	2	1
Human	TCGA-EP-A2KA	1	2
Human	TCGA-EP-A2KB	3	1
Human	TCGA-EP-A2KC	0	1
Human	TCGA-EP-A3JL	3	2
Human	TCGA-EP-A3RK	NA	2
Human	TCGA-ES-A2HS	NA	1
Human	TCGA-ES-A2HT	NA	2
Human	TCGA-FV-A23B	3	3
Human	TCGA-FV-A2QQ	3	2
Human	TCGA-FV-A2QR	0	2
Human	TCGA-FV-A3I0	NA	4
Human	TCGA-FV-A3I1	0	2
Human	TCGA-FV-A3R2	1	1
Human	TCGA-FV-A3R3	1	2
Human	TCGA-FV-A495	1	2
Human	TCGA-FV-A496	NA	1
Human	TCGA-FV-A4ZP	2	1
Human	TCGA-FV-A4ZQ	1	3
Human	TCGA-G3-A25S	0	1
Human	TCGA-G3-A25T	0	4
Human	TCGA-G3-A25U	0	1
Human	TCGA-G3-A25V	2	2
Human	TCGA-G3-A25X	NA	4
Human	TCGA-G3-A25Y	0	4
Human	TCGA-G3-A25Z	2	2
Human	TCGA-G3-A3CG	NA	2
Human	TCGA-G3-A3CH	0	2
Human	TCGA-G3-A3CI	3	2
Human	TCGA-G3-A3CJ	0	1
Human	TCGA-G3-A3CK	3	1
Human	TCGA-G3-A5SI	0	1
Human	TCGA-G3-A5SJ	3	4
Human	TCGA-G3-A5SK	2	2
Human	TCGA-G3-A5SL	0	1
Human	TCGA-G3-A5SM	1	2
Human	TCGA-G3-A6UC	0	1
Human	TCGA-G3-A7M5	0	1
Human	TCGA-G3-A7M6	3	4
Human	TCGA-G3-A7M7	1	1
Human	TCGA-G3-A7M8	1	2
Human	TCGA-G3-A7M9	NA	4
Human	TCGA-G3-AAUZ	3	2
Human	TCGA-G3-AAV0	2	1
Human	TCGA-G3-AAV1	1	1
Human	TCGA-G3-AAV2	2	1
Human	TCGA-G3-AAV3	2	1
Human	TCGA-G3-AAV4	0	1
Human	TCGA-G3-AAV5	0	1
Human	TCGA-G3-AAV6	1	3
Human	TCGA-G3-AAV7	1	4
Human	TCGA-GJ-A3OU	3	2
Human	TCGA-GJ-A6C0	2	2
Human	TCGA-GJ-A9DB	0	3
Human	TCGA-HP-A5MZ	3	2
Human	TCGA-HP-A5N0	0	2
Human	TCGA-K7-A5RF	NA	2
Human	TCGA-K7-A5RG	3	2
Human	TCGA-K7-A6G5	3	2
Human	TCGA-K7-AAU7	NA	4
Human	TCGA-KR-A7K0	NA	1
Human	TCGA-KR-A7K2	NA	3
Human	TCGA-KR-A7K7	NA	1
Human	TCGA-KR-A7K8	NA	2
Human	TCGA-LG-A6GG	1	2
Human	TCGA-LG-A9QC	1	1
Human	TCGA-LG-A9QD	2	2
Human	TCGA-MI-A75C	1	1
Human	TCGA-MI-A75E	1	2
Human	TCGA-MI-A75G	0	1
Human	TCGA-MI-A75H	3	1
Human	TCGA-MI-A75I	0	1
Human	TCGA-MR-A520	2	2
Human	TCGA-MR-A8JO	1	4
Human	TCGA-NI-A4U2	0	2
Human	TCGA-NI-A8LF	0	2
Human	TCGA-O8-A75V	2	2
Human	TCGA-PD-A5DF	1	2
Human	TCGA-QA-A7B7	0	1
Human	TCGA-RC-A6M3	1	4
Human	TCGA-RC-A6M4	3	1
Human	TCGA-RC-A6M5	1	2
Human	TCGA-RC-A6M6	3	3
Human	TCGA-RC-A7S9	3	1
Human	TCGA-RC-A7SB	0	2
Human	TCGA-RC-A7SF	0	1
Human	TCGA-RC-A7SH	1	3
Human	TCGA-RC-A7SK	0	1
Human	TCGA-RG-A7D4	1	3
Human	TCGA-T1-A6J8	1	2
Human	TCGA-UB-A7MA	0	4
Human	TCGA-UB-A7MB	0	1
Human	TCGA-UB-A7MC	1	1
Human	TCGA-UB-A7MD	1	2
Human	TCGA-UB-A7ME	3	3
Human	TCGA-UB-A7MF	0	2
Human	TCGA-UB-AA0U	3	3
Human	TCGA-UB-AA0V	3	2
Human	TCGA-WJ-A86L	0	1
Human	TCGA-WQ-A9G7	0	4
Human	TCGA-WQ-AB4B	1	2
Human	TCGA-WX-AA44	0	3
Human	TCGA-WX-AA46	2	2
Human	TCGA-WX-AA47	0	1
Human	TCGA-XR-A8TC	0	3
Human	TCGA-XR-A8TD	2	2
Human	TCGA-XR-A8TE	0	1
Human	TCGA-XR-A8TF	0	1
Human	TCGA-XR-A8TG	0	3
Human	TCGA-YA-A8S7	1	4
Human	TCGA-ZP-A9CV	1	2
Human	TCGA-ZP-A9CY	0	2
Human	TCGA-ZP-A9CZ	3	3
Human	TCGA-ZP-A9D0	0	1
Human	TCGA-ZP-A9D1	3	2
Human	TCGA-ZP-A9D2	1	4
Human	TCGA-ZP-A9D4	1	1
Human	TCGA-ZS-A9CD	1	2
Human	TCGA-ZS-A9CE	0	1
Human	TCGA-ZS-A9CF	3	2
Human	TCGA-ZS-A9CG	2	1

## Sheet: Fig3c
species	ID	tumour_steatosis	humo
Mouse	RMH45.2h	1	1
Mouse	ICN5.3d	0	4
Mouse	ICN10.1e	3	2
Mouse	ICN7.4d	0	4
Mouse	ICN7.4b	0	4
Mouse	ICN7.3c	3	2
Mouse	ICN10.1d	0	4
Mouse	ICN10.1c	0	4
Mouse	ICQ1.2a	3	2
Mouse	ICQ1.2c	3	4
Mouse	ICQ1.3a	3	2
Mouse	RMH47.1b	0	3
Mouse	ICQ1.3c	3	1
Mouse	ICQ1.3d	2	2
Mouse	ICQ1.4c	2	2
Mouse	RMO13.2c	0	1
Mouse	RMO9.1c	0	1
Mouse	RMO5.2c	0	3
Mouse	RMO7.1a	0	1
Mouse	RMO9.5d	0	1
Mouse	RMO7.1b	0	1
Mouse	RMO12.1c	NA	1
Mouse	RMH50.5a	1	1
Mouse	MDAL77.1a	NA	2
Mouse	MDAL55.2c	0	2
Mouse	MDAL77.1b	0	2
Mouse	MDAL76.1b	0	2
Mouse	MDAL55.2d	0	2
Mouse	MDAL55.2a	0	4
Mouse	ICW6.2b	2	1
Mouse	ICW5.2a	0	3
Mouse	ICW3.1d	0	3
Mouse	ICS9.2h	0	1
Mouse	ICW5.3f	0	3
Mouse	ICW5.3i	0	1
Mouse	ICW5.2b	0	3
Mouse	ICW7.1a	NA	2
Mouse	ICW3.2b	0	3
Mouse	ICW5.3h	0	3
Mouse	ICW3.2a	0	2
Mouse	ICW5.3d	1	3
Mouse	ICW5.3g	0	3
Mouse	ICW5.3e	0	3
Mouse	ICS9.2b	0	1
Mouse	ICW8.1b	0	3
Mouse	RMH24.3e	0	1
Mouse	RMH39.6d	0	1
Mouse	RMH24.3f	0	3
Mouse	RMH18.5f	1	1
Mouse	RMH18.5g	0	1
Mouse	RMH42.5g	0	1
Mouse	RMH5.4d	0	1
Mouse	ICF27.2h	1	1
Mouse	ICF24.2d	2	1
Mouse	ICS9.2c	0	2
Mouse	ICF27.2g	1	1
Mouse	ICF23.1g	0	1
Mouse	ICF26.1e	0	4
Mouse	ICF24.2f	2	1
Mouse	ICF23.1d	2	1
Mouse	ICS10.3a	0	2
Mouse	ICS11.3a	3	2
Mouse	ICS11.2b	2	2
Mouse	ICM4.1c	1	1
Mouse	ICY4.2a	2	2
Mouse	ICY4.2b	2	2
Mouse	ICY5.2b	3	2
Mouse	ICY6.1d	1	2
Mouse	ICY5.2d	2	2
Mouse	ICY6.4d	1	2
Mouse	ICM3.2d	NA	1
Mouse	ICY5.2c	0	3
Mouse	ICM6.1e	0	1
Mouse	ICM1.1c	0	1
Mouse	ICM1.1a	0	1
Mouse	ICM1.1b	0	1
Mouse	ICM2.4c	0	1
Mouse	ICM4.1a	0	1
Mouse	ICM5.2b	2	1
Mouse	ICM5.2c	0	1
Mouse	ICM3.2e	0	1
Mouse	ICM6.1b	0	1
Mouse	ICM3.1d	0	1
Mouse	ICM4.3a	0	1
Mouse	ICL3.3e	1	1
Mouse	ICL3.1a	NA	1
Mouse	ICL3.3a	1	1
Mouse	ICL4.1a	0	1
Mouse	ICL3.2c	1	1
Mouse	ICL3.2d	0	2
Mouse	ICL3.3d	0	4
Mouse	ICL4.1c	0	1
Mouse	ICL3.1c	NA	3
Mouse	ICL4.1e	0	1
Mouse	ICL3.2e	0	2
Mouse	ICL3.2a	0	1
Mouse	ICC13.2d	0	4
Mouse	ICC13.2b	0	3
Mouse	ICC16.1d	1	3
Mouse	ICC13.2c	0	4
Mouse	ICC15.1e	0	3
Mouse	ICC15.1a	2	2
Mouse	ICC15.1d	2	2
Mouse	ICC13.2e	0	4
Mouse	ICC16.1c	0	4
Mouse	ICC13.2a	0	4
Mouse	ICC16.1a	0	3
Mouse	ICC16.1b	1	3
Mouse	ICC15.1c	0	4
Mouse	ICK7.1d	0	4
Mouse	RMH45.2f	0	1
Mouse	ICK6.2a	0	4
Mouse	ICK9.1b	0	4
Mouse	ICK9.2a	NA	4
Mouse	ICK9.2b	0	4
Mouse	ICK8.2c	2	2
Mouse	ICK6.2b	0	4
Mouse	ICK8.1b	0	4
Mouse	ICK9.2c	0	4
Mouse	ICK9.1a	0	4
Mouse	ICK8.3c	0	4
Mouse	RMH42.5a	1	3
Mouse	ICK8.1c	0	4
Mouse	ICK8.3b	3	2
Mouse	ICK8.1a	0	4
Mouse	ICP4.1b	1	1
Mouse	ICP2.1d	1	1
Mouse	ICP1.1a	0	1
Mouse	ICP3.1b	0	1
Mouse	ICP4.1a	0	4
Mouse	ICP2.2c	0	1
Mouse	ICP3.1c	0	1
Mouse	RMH45.2b	0	1
Mouse	ICO3.5d	0	1
Mouse	ICO3.5f	2	1
Mouse	ICO3.3f	0	1
Mouse	ICO4.1a	0	1
Mouse	ICO3.3c	0	1
Mouse	ICO3.3e	0	1
Mouse	ICO3.5g	0	1
Mouse	ICF16.2a	0	4
Mouse	ICF16.1e	0	4
Mouse	ICF17.3c	0	4
Mouse	RMH45.2g	0	1
Mouse	ICF16.1a	0	4
Mouse	ICF17.3d	0	4
Mouse	ICF16.1b	0	4
Mouse	ICF16.2b	0	4
Mouse	ICN8.2b	0	4
Mouse	ICN8.2c	0	4
Mouse	ICN5.2a	0	4
Mouse	ICN8.1c	0	4
Mouse	ICN5.2e	0	4
Mouse	ICN5.3a	0	4
Human	TCGA-2V-A95S	0	4
Human	TCGA-2Y-A9GS	0	3
Human	TCGA-2Y-A9GT	1	2
Human	TCGA-2Y-A9GU	1	1
Human	TCGA-2Y-A9GV	0	2
Human	TCGA-2Y-A9GW	2	2
Human	TCGA-2Y-A9GX	0	2
Human	TCGA-2Y-A9GY	0	3
Human	TCGA-2Y-A9GZ	0	2
Human	TCGA-2Y-A9H0	0	3
Human	TCGA-2Y-A9H1	0	1
Human	TCGA-2Y-A9H2	0	4
Human	TCGA-2Y-A9H3	0	2
Human	TCGA-2Y-A9H4	0	1
Human	TCGA-2Y-A9H5	1	3
Human	TCGA-2Y-A9H6	2	2
Human	TCGA-2Y-A9H7	2	1
Human	TCGA-2Y-A9H8	0	3
Human	TCGA-2Y-A9H9	1	2
Human	TCGA-2Y-A9HA	0	1
Human	TCGA-2Y-A9HB	0	2
Human	TCGA-3K-AAZ8	NA	1
Human	TCGA-4R-AA8I	0	1
Human	TCGA-5C-A9VG	0	3
Human	TCGA-5C-A9VH	NA	3
Human	TCGA-5C-AAPD	0	2
Human	TCGA-5R-AA1C	0	1
Human	TCGA-5R-AA1D	0	4
Human	TCGA-5R-AAAM	0	2
Human	TCGA-BC-4072	0	4
Human	TCGA-BC-4073	0	4
Human	TCGA-BC-A10Q	0	4
Human	TCGA-BC-A10R	0	2
Human	TCGA-BC-A10S	NA	2
Human	TCGA-BC-A10T	0	2
Human	TCGA-BC-A10U	NA	1
Human	TCGA-BC-A10W	0	3
Human	TCGA-BC-A10X	NA	2
Human	TCGA-BC-A10Y	0	1
Human	TCGA-BC-A10Z	NA	1
Human	TCGA-BC-A110	NA	2
Human	TCGA-BC-A112	0	4
Human	TCGA-BC-A216	NA	3
Human	TCGA-BC-A217	0	3
Human	TCGA-BC-A3KF	0	1
Human	TCGA-BC-A3KG	0	3
Human	TCGA-BC-A5W4	0	1
Human	TCGA-BC-A69H	0	3
Human	TCGA-BC-A69I	0	1
Human	TCGA-BC-A8YO	0	3
Human	TCGA-BD-A2L6	NA	1
Human	TCGA-BD-A3EP	NA	2
Human	TCGA-BD-A3ER	NA	2
Human	TCGA-BW-A5NO	0	1
Human	TCGA-BW-A5NP	0	3
Human	TCGA-BW-A5NQ	0	1
Human	TCGA-CC-5258	0	3
Human	TCGA-CC-5259	0	1
Human	TCGA-CC-5260	0	4
Human	TCGA-CC-5261	1	4
Human	TCGA-CC-5262	0	2
Human	TCGA-CC-5263	0	4
Human	TCGA-CC-5264	0	3
Human	TCGA-CC-A123	1	1
Human	TCGA-CC-A1HT	0	4
Human	TCGA-CC-A3M9	0	4
Human	TCGA-CC-A3MA	0	4
Human	TCGA-CC-A3MB	2	1
Human	TCGA-CC-A3MC	0	3
Human	TCGA-CC-A5UC	0	3
Human	TCGA-CC-A5UD	0	4
Human	TCGA-CC-A5UE	1	1
Human	TCGA-CC-A7IE	0	3
Human	TCGA-CC-A7IF	0	1
Human	TCGA-CC-A7IG	0	4
Human	TCGA-CC-A7IH	0	1
Human	TCGA-CC-A7II	0	4
Human	TCGA-CC-A7IJ	0	4
Human	TCGA-CC-A7IK	0	1
Human	TCGA-CC-A7IL	0	1
Human	TCGA-CC-A8HS	0	4
Human	TCGA-CC-A8HT	0	3
Human	TCGA-CC-A8HU	0	3
Human	TCGA-CC-A8HV	1	4
Human	TCGA-CC-A9FS	2	1
Human	TCGA-CC-A9FU	0	3
Human	TCGA-CC-A9FV	0	4
Human	TCGA-CC-A9FW	1	3
Human	TCGA-DD-A113	0	3
Human	TCGA-DD-A114	0	4
Human	TCGA-DD-A115	NA	2
Human	TCGA-DD-A116	1	1
Human	TCGA-DD-A118	NA	3
Human	TCGA-DD-A119	0	1
Human	TCGA-DD-A11A	0	1
Human	TCGA-DD-A11B	0	1
Human	TCGA-DD-A11C	0	2
Human	TCGA-DD-A11D	0	2
Human	TCGA-DD-A1EA	0	1
Human	TCGA-DD-A1EB	1	2
Human	TCGA-DD-A1EC	0	4
Human	TCGA-DD-A1ED	0	2
Human	TCGA-DD-A1EE	0	1
Human	TCGA-DD-A1EF	1	3
Human	TCGA-DD-A1EG	0	2
Human	TCGA-DD-A1EH	0	3
Human	TCGA-DD-A1EI	0	3
Human	TCGA-DD-A1EJ	0	3
Human	TCGA-DD-A1EK	1	2
Human	TCGA-DD-A1EL	NA	1
Human	TCGA-DD-A39V	0	1
Human	TCGA-DD-A39W	0	1
Human	TCGA-DD-A39X	0	2
Human	TCGA-DD-A39Y	0	1
Human	TCGA-DD-A39Z	0	1
Human	TCGA-DD-A3A1	0	1
Human	TCGA-DD-A3A2	1	2
Human	TCGA-DD-A3A3	0	1
Human	TCGA-DD-A3A4	NA	1
Human	TCGA-DD-A3A5	0	1
Human	TCGA-DD-A3A6	2	4
Human	TCGA-DD-A3A7	0	1
Human	TCGA-DD-A3A8	NA	1
Human	TCGA-DD-A3A9	0	2
Human	TCGA-DD-A4NA	0	4
Human	TCGA-DD-A4NB	0	4
Human	TCGA-DD-A4ND	1	4
Human	TCGA-DD-A4NE	NA	3
Human	TCGA-DD-A4NF	0	1
Human	TCGA-DD-A4NG	0	1
Human	TCGA-DD-A4NH	NA	4
Human	TCGA-DD-A4NI	0	2
Human	TCGA-DD-A4NJ	NA	3
Human	TCGA-DD-A4NK	0	2
Human	TCGA-DD-A4NL	0	2
Human	TCGA-DD-A4NN	0	3
Human	TCGA-DD-A4NO	0	2
Human	TCGA-DD-A4NP	0	1
Human	TCGA-DD-A4NQ	0	3
Human	TCGA-DD-A4NR	NA	2
Human	TCGA-DD-A4NS	0	4
Human	TCGA-DD-A4NV	1	2
Human	TCGA-DD-A73A	1	2
Human	TCGA-DD-A73B	1	1
Human	TCGA-DD-A73C	0	2
Human	TCGA-DD-A73D	0	1
Human	TCGA-DD-A73E	0	1
Human	TCGA-DD-A73F	1	2
Human	TCGA-DD-A73G	0	1
Human	TCGA-DD-AA3A	0	4
Human	TCGA-DD-AAC8	0	1
Human	TCGA-DD-AAC9	0	2
Human	TCGA-DD-AACA	NA	1
Human	TCGA-DD-AACB	0	3
Human	TCGA-DD-AACC	0	2
Human	TCGA-DD-AACD	0	1
Human	TCGA-DD-AACE	0	1
Human	TCGA-DD-AACF	0	1
Human	TCGA-DD-AACG	0	1
Human	TCGA-DD-AACH	0	4
Human	TCGA-DD-AACI	1	2
Human	TCGA-DD-AACJ	0	1
Human	TCGA-DD-AACK	0	1
Human	TCGA-DD-AACL	0	3
Human	TCGA-DD-AACN	0	3
Human	TCGA-DD-AACO	1	2
Human	TCGA-DD-AACP	0	3
Human	TCGA-DD-AACQ	0	1
Human	TCGA-DD-AACS	0	1
Human	TCGA-DD-AACT	3	2
Human	TCGA-DD-AACU	0	3
Human	TCGA-DD-AACV	0	1
Human	TCGA-DD-AACW	0	1
Human	TCGA-DD-AACX	0	1
Human	TCGA-DD-AACY	1	2
Human	TCGA-DD-AACZ	0	3
Human	TCGA-DD-AAD0	0	1
Human	TCGA-DD-AAD1	0	4
Human	TCGA-DD-AAD2	0	2
Human	TCGA-DD-AAD3	2	2
Human	TCGA-DD-AAD5	0	4
Human	TCGA-DD-AAD6	0	1
Human	TCGA-DD-AAD8	0	1
Human	TCGA-DD-AADA	0	2
Human	TCGA-DD-AADB	0	3
Human	TCGA-DD-AADC	0	3
Human	TCGA-DD-AADD	1	1
Human	TCGA-DD-AADF	0	1
Human	TCGA-DD-AADG	0	1
Human	TCGA-DD-AADI	0	3
Human	TCGA-DD-AADJ	0	1
Human	TCGA-DD-AADK	0	2
Human	TCGA-DD-AADL	0	1
Human	TCGA-DD-AADM	0	1
Human	TCGA-DD-AADN	0	1
Human	TCGA-DD-AADO	0	1
Human	TCGA-DD-AADP	0	3
Human	TCGA-DD-AADQ	0	1
Human	TCGA-DD-AADR	1	1
Human	TCGA-DD-AADS	0	1
Human	TCGA-DD-AADU	3	1
Human	TCGA-DD-AADV	0	2
Human	TCGA-DD-AADW	1	4
Human	TCGA-DD-AADY	0	3
Human	TCGA-DD-AAE0	0	4
Human	TCGA-DD-AAE1	0	1
Human	TCGA-DD-AAE2	0	2
Human	TCGA-DD-AAE3	0	1
Human	TCGA-DD-AAE4	0	2
Human	TCGA-DD-AAE6	0	1
Human	TCGA-DD-AAE7	0	2
Human	TCGA-DD-AAE9	0	1
Human	TCGA-DD-AAEA	1	1
Human	TCGA-DD-AAEB	1	1
Human	TCGA-DD-AAED	0	1
Human	TCGA-DD-AAEE	0	1
Human	TCGA-DD-AAEG	0	1
Human	TCGA-DD-AAEH	0	2
Human	TCGA-DD-AAEI	0	1
Human	TCGA-DD-AAEK	2	2
Human	TCGA-DD-AAVP	0	1
Human	TCGA-DD-AAVQ	0	3
Human	TCGA-DD-AAVR	0	2
Human	TCGA-DD-AAVS	0	3
Human	TCGA-DD-AAVU	0	1
Human	TCGA-DD-AAVV	0	2
Human	TCGA-DD-AAVW	0	2
Human	TCGA-DD-AAVX	0	2
Human	TCGA-DD-AAVY	0	1
Human	TCGA-DD-AAVZ	0	3
Human	TCGA-DD-AAW0	1	2
Human	TCGA-DD-AAW1	0	1
Human	TCGA-DD-AAW2	0	1
Human	TCGA-DD-AAW3	0	1
Human	TCGA-ED-A459	0	2
Human	TCGA-ED-A4XI	1	2
Human	TCGA-ED-A5KG	0	4
Human	TCGA-ED-A627	0	4
Human	TCGA-ED-A66X	1	3
Human	TCGA-ED-A66Y	0	3
Human	TCGA-ED-A7PX	0	4
Human	TCGA-ED-A7PY	0	3
Human	TCGA-ED-A7PZ	0	1
Human	TCGA-ED-A7XO	0	2
Human	TCGA-ED-A7XP	0	3
Human	TCGA-ED-A82E	0	4
Human	TCGA-ED-A8O5	0	3
Human	TCGA-ED-A8O6	0	3
Human	TCGA-ED-A97K	NA	4
Human	TCGA-EP-A12J	NA	1
Human	TCGA-EP-A26S	1	1
Human	TCGA-EP-A2KA	0	2
Human	TCGA-EP-A2KB	2	1
Human	TCGA-EP-A2KC	2	1
Human	TCGA-EP-A3JL	0	2
Human	TCGA-EP-A3RK	NA	2
Human	TCGA-ES-A2HS	NA	1
Human	TCGA-ES-A2HT	NA	2
Human	TCGA-FV-A23B	0	3
Human	TCGA-FV-A2QQ	2	2
Human	TCGA-FV-A2QR	0	2
Human	TCGA-FV-A3I0	NA	4
Human	TCGA-FV-A3I1	2	2
Human	TCGA-FV-A3R2	0	1
Human	TCGA-FV-A3R3	1	2
Human	TCGA-FV-A495	0	2
Human	TCGA-FV-A496	NA	1
Human	TCGA-FV-A4ZP	0	1
Human	TCGA-FV-A4ZQ	2	3
Human	TCGA-G3-A25S	0	1
Human	TCGA-G3-A25T	0	4
Human	TCGA-G3-A25U	1	1
Human	TCGA-G3-A25V	1	2
Human	TCGA-G3-A25X	NA	4
Human	TCGA-G3-A25Y	0	4
Human	TCGA-G3-A25Z	0	2
Human	TCGA-G3-A3CG	NA	2
Human	TCGA-G3-A3CH	0	2
Human	TCGA-G3-A3CI	2	2
Human	TCGA-G3-A3CJ	0	1
Human	TCGA-G3-A3CK	0	1
Human	TCGA-G3-A5SI	0	1
Human	TCGA-G3-A5SJ	0	4
Human	TCGA-G3-A5SK	0	2
Human	TCGA-G3-A5SL	0	1
Human	TCGA-G3-A5SM	0	2
Human	TCGA-G3-A6UC	0	1
Human	TCGA-G3-A7M5	2	1
Human	TCGA-G3-A7M6	0	4
Human	TCGA-G3-A7M7	2	1
Human	TCGA-G3-A7M8	0	2
Human	TCGA-G3-A7M9	NA	4
Human	TCGA-G3-AAUZ	0	2
Human	TCGA-G3-AAV0	1	1
Human	TCGA-G3-AAV1	0	1
Human	TCGA-G3-AAV2	0	1
Human	TCGA-G3-AAV3	0	1
Human	TCGA-G3-AAV4	0	1
Human	TCGA-G3-AAV5	0	1
Human	TCGA-G3-AAV6	2	3
Human	TCGA-G3-AAV7	0	4
Human	TCGA-GJ-A3OU	2	2
Human	TCGA-GJ-A6C0	0	2
Human	TCGA-GJ-A9DB	0	3
Human	TCGA-HP-A5MZ	0	2
Human	TCGA-HP-A5N0	0	2
Human	TCGA-K7-A5RF	NA	2
Human	TCGA-K7-A5RG	1	2
Human	TCGA-K7-A6G5	1	2
Human	TCGA-K7-AAU7	NA	4
Human	TCGA-KR-A7K0	NA	1
Human	TCGA-KR-A7K2	NA	3
Human	TCGA-KR-A7K7	NA	1
Human	TCGA-KR-A7K8	NA	2
Human	TCGA-LG-A6GG	0	2
Human	TCGA-LG-A9QC	0	1
Human	TCGA-LG-A9QD	0	2
Human	TCGA-MI-A75C	2	1
Human	TCGA-MI-A75E	0	2
Human	TCGA-MI-A75G	0	1
Human	TCGA-MI-A75H	0	1
Human	TCGA-MI-A75I	0	1
Human	TCGA-MR-A520	0	2
Human	TCGA-MR-A8JO	0	4
Human	TCGA-NI-A4U2	1	2
Human	TCGA-NI-A8LF	0	2
Human	TCGA-O8-A75V	3	2
Human	TCGA-PD-A5DF	0	2
Human	TCGA-QA-A7B7	0	1
Human	TCGA-RC-A6M3	0	4
Human	TCGA-RC-A6M4	0	1
Human	TCGA-RC-A6M5	0	2
Human	TCGA-RC-A6M6	0	3
Human	TCGA-RC-A7S9	0	1
Human	TCGA-RC-A7SB	0	2
Human	TCGA-RC-A7SF	0	1
Human	TCGA-RC-A7SH	0	3
Human	TCGA-RC-A7SK	0	1
Human	TCGA-RG-A7D4	0	3
Human	TCGA-T1-A6J8	0	2
Human	TCGA-UB-A7MA	0	4
Human	TCGA-UB-A7MB	0	1
Human	TCGA-UB-A7MC	0	1
Human	TCGA-UB-A7MD	0	2
Human	TCGA-UB-A7ME	0	3
Human	TCGA-UB-A7MF	0	2
Human	TCGA-UB-AA0U	0	3
Human	TCGA-UB-AA0V	0	2
Human	TCGA-WJ-A86L	0	1
Human	TCGA-WQ-A9G7	0	4
Human	TCGA-WQ-AB4B	0	2
Human	TCGA-WX-AA44	0	3
Human	TCGA-WX-AA46	0	2
Human	TCGA-WX-AA47	0	1
Human	TCGA-XR-A8TC	0	3
Human	TCGA-XR-A8TD	0	2
Human	TCGA-XR-A8TE	0	1
Human	TCGA-XR-A8TF	0	1
Human	TCGA-XR-A8TG	0	3
Human	TCGA-YA-A8S7	0	4
Human	TCGA-ZP-A9CV	0	2
Human	TCGA-ZP-A9CY	3	2
Human	TCGA-ZP-A9CZ	0	3
Human	TCGA-ZP-A9D0	0	1
Human	TCGA-ZP-A9D1	0	2
Human	TCGA-ZP-A9D2	0	4
Human	TCGA-ZP-A9D4	0	1
Human	TCGA-ZS-A9CD	3	2
Human	TCGA-ZS-A9CE	0	1
Human	TCGA-ZS-A9CF	0	2
Human	TCGA-ZS-A9CG	0	1

## Sheet: Fig3d
species	ID	tumour_grade	tumour_ecm	humo
Mouse	RMH45.2h	moderate	0	1
Mouse	ICN5.3d	poor	1	4
Mouse	ICN10.1e	moderate	0	2
Mouse	ICN7.4d	poor	1	4
Mouse	ICN7.4b	poor	1	4
Mouse	ICN7.3c	moderate	0	2
Mouse	ICN10.1d	poor	1	4
Mouse	ICN10.1c	poor	1	4
Mouse	ICQ1.2a	moderate	0	2
Mouse	ICQ1.2c	moderate	1	4
Mouse	ICQ1.3a	moderate	1	2
Mouse	RMH47.1b	moderate	0	3
Mouse	ICQ1.3c	moderate	0	1
Mouse	ICQ1.3d	moderate	1	2
Mouse	ICQ1.4c	moderate	0	2
Mouse	RMO13.2c	moderate	0	1
Mouse	RMO9.1c	poor	0	1
Mouse	RMO5.2c	moderate	0	3
Mouse	RMO7.1a	well	0	1
Mouse	RMO9.5d	well	0	1
Mouse	RMO7.1b	moderate	0	1
Mouse	RMO12.1c	no image	NA	1
Mouse	RMH50.5a	moderate	0	1
Mouse	MDAL77.1a	no image	NA	2
Mouse	MDAL55.2c	moderate	0	2
Mouse	MDAL77.1b	moderate	1	2
Mouse	MDAL76.1b	moderate	0	2
Mouse	MDAL55.2d	moderate	0	2
Mouse	MDAL55.2a	poor	2	4
Mouse	ICW6.2b	moderate	0	1
Mouse	ICW5.2a	well	0	3
Mouse	ICW3.1d	moderate	0	3
Mouse	ICS9.2h	well	1	1
Mouse	ICW5.3f	moderate	0	3
Mouse	ICW5.3i	moderate	0	1
Mouse	ICW5.2b	moderate	0	3
Mouse	ICW7.1a	no image	NA	2
Mouse	ICW3.2b	moderate	0	3
Mouse	ICW5.3h	moderate	0	3
Mouse	ICW3.2a	moderate	0	2
Mouse	ICW5.3d	moderate	0	3
Mouse	ICW5.3g	moderate	0	3
Mouse	ICW5.3e	moderate	0	3
Mouse	ICS9.2b	well	0	1
Mouse	ICW8.1b	moderate	0	3
Mouse	RMH24.3e	moderate	0	1
Mouse	RMH39.6d	moderate	0	1
Mouse	RMH24.3f	moderate	0	3
Mouse	RMH18.5f	moderate	0	1
Mouse	RMH18.5g	moderate	0	1
Mouse	RMH42.5g	moderate	0	1
Mouse	RMH5.4d	moderate	0	1
Mouse	ICF27.2h	moderate	0	1
Mouse	ICF24.2d	moderate	0	1
Mouse	ICS9.2c	well	0	2
Mouse	ICF27.2g	moderate	0	1
Mouse	ICF23.1g	well	0	1
Mouse	ICF26.1e	poor	2	4
Mouse	ICF24.2f	moderate	0	1
Mouse	ICF23.1d	moderate	0	1
Mouse	ICS10.3a	well	1	2
Mouse	ICS11.3a	moderate	0	2
Mouse	ICS11.2b	moderate	1	2
Mouse	ICM4.1c	moderate	0	1
Mouse	ICY4.2a	moderate	0	2
Mouse	ICY4.2b	moderate	0	2
Mouse	ICY5.2b	moderate	0	2
Mouse	ICY6.1d	moderate	0	2
Mouse	ICY5.2d	moderate	0	2
Mouse	ICY6.4d	moderate	1	2
Mouse	ICM3.2d	no image	NA	1
Mouse	ICY5.2c	moderate	1	3
Mouse	ICM6.1e	moderate	0	1
Mouse	ICM1.1c	well	0	1
Mouse	ICM1.1a	moderate	0	1
Mouse	ICM1.1b	moderate	0	1
Mouse	ICM2.4c	moderate	0	1
Mouse	ICM4.1a	moderate	0	1
Mouse	ICM5.2b	moderate	0	1
Mouse	ICM5.2c	moderate	0	1
Mouse	ICM3.2e	moderate	0	1
Mouse	ICM6.1b	moderate	0	1
Mouse	ICM3.1d	moderate	0	1
Mouse	ICM4.3a	moderate	0	1
Mouse	ICL3.3e	well	0	1
Mouse	ICL3.1a	no image	NA	1
Mouse	ICL3.3a	moderate	0	1
Mouse	ICL4.1a	moderate	0	1
Mouse	ICL3.2c	moderate	0	1
Mouse	ICL3.2d	moderate	0	2
Mouse	ICL3.3d	poor	3	4
Mouse	ICL4.1c	moderate	0	1
Mouse	ICL3.1c	no image	NA	3
Mouse	ICL4.1e	moderate	0	1
Mouse	ICL3.2e	moderate	0	2
Mouse	ICL3.2a	moderate	0	1
Mouse	ICC13.2d	poor	2	4
Mouse	ICC13.2b	poor	1	3
Mouse	ICC16.1d	moderate	0	3
Mouse	ICC13.2c	poor	2	4
Mouse	ICC15.1e	poor	1	3
Mouse	ICC15.1a	moderate	0	2
Mouse	ICC15.1d	moderate	1	2
Mouse	ICC13.2e	poor	2	4
Mouse	ICC16.1c	poor	2	4
Mouse	ICC13.2a	poor	2	4
Mouse	ICC16.1a	poor	2	3
Mouse	ICC16.1b	poor	1	3
Mouse	ICC15.1c	poor	2	4
Mouse	ICK7.1d	poor	1	4
Mouse	RMH45.2f	well	0	1
Mouse	ICK6.2a	poor	2	4
Mouse	ICK9.1b	poor	1	4
Mouse	ICK9.2a	no image	NA	4
Mouse	ICK9.2b	poor	1	4
Mouse	ICK8.2c	moderate	1	2
Mouse	ICK6.2b	poor	2	4
Mouse	ICK8.1b	poor	2	4
Mouse	ICK9.2c	poor	1	4
Mouse	ICK9.1a	poor	2	4
Mouse	ICK8.3c	poor	1	4
Mouse	RMH42.5a	moderate	0	3
Mouse	ICK8.1c	poor	2	4
Mouse	ICK8.3b	moderate	1	2
Mouse	ICK8.1a	poor	1	4
Mouse	ICP4.1b	well	0	1
Mouse	ICP2.1d	moderate	0	1
Mouse	ICP1.1a	moderate	0	1
Mouse	ICP3.1b	moderate	1	1
Mouse	ICP4.1a	poor	2	4
Mouse	ICP2.2c	well	0	1
Mouse	ICP3.1c	moderate	0	1
Mouse	RMH45.2b	well	0	1
Mouse	ICO3.5d	well	0	1
Mouse	ICO3.5f	moderate	0	1
Mouse	ICO3.3f	moderate	0	1
Mouse	ICO4.1a	moderate	0	1
Mouse	ICO3.3c	moderate	0	1
Mouse	ICO3.3e	moderate	0	1
Mouse	ICO3.5g	moderate	0	1
Mouse	ICF16.2a	poor	2	4
Mouse	ICF16.1e	poor	2	4
Mouse	ICF17.3c	poor	2	4
Mouse	RMH45.2g	moderate	0	1
Mouse	ICF16.1a	poor	2	4
Mouse	ICF17.3d	poor	2	4
Mouse	ICF16.1b	poor	2	4
Mouse	ICF16.2b	poor	1	4
Mouse	ICN8.2b	poor	1	4
Mouse	ICN8.2c	poor	1	4
Mouse	ICN5.2a	poor	1	4
Mouse	ICN8.1c	moderate	1	4
Mouse	ICN5.2e	poor	1	4
Mouse	ICN5.3a	poor	1	4
Human	TCGA-2V-A95S	poor	3	4
Human	TCGA-2Y-A9GS	moderate	2	3
Human	TCGA-2Y-A9GT	moderate	1	2
Human	TCGA-2Y-A9GU	poor	0	1
Human	TCGA-2Y-A9GV	moderate	2	2
Human	TCGA-2Y-A9GW	moderate	3	2
Human	TCGA-2Y-A9GX	poor	3	2
Human	TCGA-2Y-A9GY	poor	2	3
Human	TCGA-2Y-A9GZ	moderate	0	2
Human	TCGA-2Y-A9H0	moderate	3	3
Human	TCGA-2Y-A9H1	moderate	3	1
Human	TCGA-2Y-A9H2	poor	3	4
Human	TCGA-2Y-A9H3	moderate	0	2
Human	TCGA-2Y-A9H4	moderate	3	1
Human	TCGA-2Y-A9H5	poor	3	3
Human	TCGA-2Y-A9H6	moderate	3	2
Human	TCGA-2Y-A9H7	moderate	3	1
Human	TCGA-2Y-A9H8	moderate	3	3
Human	TCGA-2Y-A9H9	moderate	2	2
Human	TCGA-2Y-A9HA	moderate	0	1
Human	TCGA-2Y-A9HB	moderate	2	2
Human	TCGA-3K-AAZ8	no FFPE	NA	1
Human	TCGA-4R-AA8I	poor	3	1
Human	TCGA-5C-A9VG	poor	3	3
Human	TCGA-5C-A9VH	not tumour	NA	3
Human	TCGA-5C-AAPD	poor	3	2
Human	TCGA-5R-AA1C	moderate	2	1
Human	TCGA-5R-AA1D	moderate	3	4
Human	TCGA-5R-AAAM	moderate	3	2
Human	TCGA-BC-4072	moderate	2	4
Human	TCGA-BC-4073	poor	0	4
Human	TCGA-BC-A10Q	moderate	3	4
Human	TCGA-BC-A10R	moderate	3	2
Human	TCGA-BC-A10S	no FFPE	NA	2
Human	TCGA-BC-A10T	well	0	2
Human	TCGA-BC-A10U	no FFPE	NA	1
Human	TCGA-BC-A10W	moderate	2	3
Human	TCGA-BC-A10X	no FFPE	NA	2
Human	TCGA-BC-A10Y	poor	2	1
Human	TCGA-BC-A10Z	no FFPE	NA	1
Human	TCGA-BC-A110	no FFPE	NA	2
Human	TCGA-BC-A112	moderate	3	4
Human	TCGA-BC-A216	not tumour	NA	3
Human	TCGA-BC-A217	poor	2	3
Human	TCGA-BC-A3KF	moderate	2	1
Human	TCGA-BC-A3KG	poor	1	3
Human	TCGA-BC-A5W4	poor	0	1
Human	TCGA-BC-A69H	moderate	3	3
Human	TCGA-BC-A69I	moderate	0	1
Human	TCGA-BC-A8YO	poor	0	3
Human	TCGA-BD-A2L6	no FFPE	NA	1
Human	TCGA-BD-A3EP	no FFPE	NA	2
Human	TCGA-BD-A3ER	no FFPE	NA	2
Human	TCGA-BW-A5NO	moderate	1	1
Human	TCGA-BW-A5NP	moderate	0	3
Human	TCGA-BW-A5NQ	moderate	3	1
Human	TCGA-CC-5258	moderate	3	3
Human	TCGA-CC-5259	poor	0	1
Human	TCGA-CC-5260	poor	3	4
Human	TCGA-CC-5261	moderate	3	4
Human	TCGA-CC-5262	moderate	0	2
Human	TCGA-CC-5263	moderate	0	4
Human	TCGA-CC-5264	moderate	3	3
Human	TCGA-CC-A123	moderate	2	1
Human	TCGA-CC-A1HT	poor	1	4
Human	TCGA-CC-A3M9	poor	2	4
Human	TCGA-CC-A3MA	poor	3	4
Human	TCGA-CC-A3MB	moderate	3	1
Human	TCGA-CC-A3MC	poor	3	3
Human	TCGA-CC-A5UC	poor	3	3
Human	TCGA-CC-A5UD	poor	0	4
Human	TCGA-CC-A5UE	moderate	2	1
Human	TCGA-CC-A7IE	poor	2	3
Human	TCGA-CC-A7IF	moderate	1	1
Human	TCGA-CC-A7IG	poor	3	4
Human	TCGA-CC-A7IH	moderate	0	1
Human	TCGA-CC-A7II	poor	3	4
Human	TCGA-CC-A7IJ	poor	0	4
Human	TCGA-CC-A7IK	poor	0	1
Human	TCGA-CC-A7IL	well	0	1
Human	TCGA-CC-A8HS	moderate	2	4
Human	TCGA-CC-A8HT	poor	2	3
Human	TCGA-CC-A8HU	poor	3	3
Human	TCGA-CC-A8HV	poor	3	4
Human	TCGA-CC-A9FS	moderate	0	1
Human	TCGA-CC-A9FU	moderate	3	3
Human	TCGA-CC-A9FV	poor	0	4
Human	TCGA-CC-A9FW	moderate	2	3
Human	TCGA-DD-A113	poor	3	3
Human	TCGA-DD-A114	moderate	3	4
Human	TCGA-DD-A115	no FFPE	NA	2
Human	TCGA-DD-A116	moderate	3	1
Human	TCGA-DD-A118	no FFPE	NA	3
Human	TCGA-DD-A119	moderate	3	1
Human	TCGA-DD-A11A	moderate	0	1
Human	TCGA-DD-A11B	moderate	2	1
Human	TCGA-DD-A11C	moderate	1	2
Human	TCGA-DD-A11D	moderate	1	2
Human	TCGA-DD-A1EA	moderate	0	1
Human	TCGA-DD-A1EB	moderate	3	2
Human	TCGA-DD-A1EC	moderate	3	4
Human	TCGA-DD-A1ED	moderate	0	2
Human	TCGA-DD-A1EE	poor	1	1
Human	TCGA-DD-A1EF	poor	3	3
Human	TCGA-DD-A1EG	moderate	3	2
Human	TCGA-DD-A1EH	poor	3	3
Human	TCGA-DD-A1EI	moderate	1	3
Human	TCGA-DD-A1EJ	moderate	3	3
Human	TCGA-DD-A1EK	moderate	3	2
Human	TCGA-DD-A1EL	no FFPE	NA	1
Human	TCGA-DD-A39V	moderate	3	1
Human	TCGA-DD-A39W	moderate	3	1
Human	TCGA-DD-A39X	poor	3	2
Human	TCGA-DD-A39Y	moderate	2	1
Human	TCGA-DD-A39Z	moderate	2	1
Human	TCGA-DD-A3A1	moderate	0	1
Human	TCGA-DD-A3A2	moderate	0	2
Human	TCGA-DD-A3A3	moderate	3	1
Human	TCGA-DD-A3A4	no FFPE	NA	1
Human	TCGA-DD-A3A5	moderate	2	1
Human	TCGA-DD-A3A6	moderate	0	4
Human	TCGA-DD-A3A7	poor	3	1
Human	TCGA-DD-A3A8	no FFPE	NA	1
Human	TCGA-DD-A3A9	moderate	3	2
Human	TCGA-DD-A4NA	moderate	3	4
Human	TCGA-DD-A4NB	moderate	2	4
Human	TCGA-DD-A4ND	moderate	3	4
Human	TCGA-DD-A4NE	no FFPE	NA	3
Human	TCGA-DD-A4NF	moderate	0	1
Human	TCGA-DD-A4NG	moderate	0	1
Human	TCGA-DD-A4NH	no FFPE	NA	4
Human	TCGA-DD-A4NI	well	1	2
Human	TCGA-DD-A4NJ	no FFPE	NA	3
Human	TCGA-DD-A4NK	moderate	2	2
Human	TCGA-DD-A4NL	well	0	2
Human	TCGA-DD-A4NN	poor	3	3
Human	TCGA-DD-A4NO	moderate	3	2
Human	TCGA-DD-A4NP	moderate	0	1
Human	TCGA-DD-A4NQ	moderate	2	3
Human	TCGA-DD-A4NR	no FFPE	NA	2
Human	TCGA-DD-A4NS	moderate	0	4
Human	TCGA-DD-A4NV	moderate	3	2
Human	TCGA-DD-A73A	moderate	3	2
Human	TCGA-DD-A73B	moderate	3	1
Human	TCGA-DD-A73C	well	0	2
Human	TCGA-DD-A73D	moderate	2	1
Human	TCGA-DD-A73E	moderate	3	1
Human	TCGA-DD-A73F	moderate	3	2
Human	TCGA-DD-A73G	poor	3	1
Human	TCGA-DD-AA3A	moderate	3	4
Human	TCGA-DD-AAC8	poor	3	1
Human	TCGA-DD-AAC9	moderate	3	2
Human	TCGA-DD-AACA	no FFPE	NA	1
Human	TCGA-DD-AACB	moderate	3	3
Human	TCGA-DD-AACC	moderate	3	2
Human	TCGA-DD-AACD	moderate	3	1
Human	TCGA-DD-AACE	moderate	0	1
Human	TCGA-DD-AACF	moderate	2	1
Human	TCGA-DD-AACG	moderate	1	1
Human	TCGA-DD-AACH	moderate	3	4
Human	TCGA-DD-AACI	moderate	3	2
Human	TCGA-DD-AACJ	moderate	0	1
Human	TCGA-DD-AACK	moderate	0	1
Human	TCGA-DD-AACL	poor	0	3
Human	TCGA-DD-AACN	moderate	2	3
Human	TCGA-DD-AACO	moderate	1	2
Human	TCGA-DD-AACP	moderate	2	3
Human	TCGA-DD-AACQ	poor	0	1
Human	TCGA-DD-AACS	moderate	0	1
Human	TCGA-DD-AACT	moderate	0	2
Human	TCGA-DD-AACU	moderate	3	3
Human	TCGA-DD-AACV	moderate	3	1
Human	TCGA-DD-AACW	moderate	0	1
Human	TCGA-DD-AACX	moderate	0	1
Human	TCGA-DD-AACY	moderate	1	2
Human	TCGA-DD-AACZ	poor	2	3
Human	TCGA-DD-AAD0	moderate	0	1
Human	TCGA-DD-AAD1	moderate	3	4
Human	TCGA-DD-AAD2	moderate	2	2
Human	TCGA-DD-AAD3	moderate	2	2
Human	TCGA-DD-AAD5	poor	2	4
Human	TCGA-DD-AAD6	moderate	0	1
Human	TCGA-DD-AAD8	moderate	1	1
Human	TCGA-DD-AADA	moderate	0	2
Human	TCGA-DD-AADB	moderate	2	3
Human	TCGA-DD-AADC	moderate	3	3
Human	TCGA-DD-AADD	moderate	2	1
Human	TCGA-DD-AADF	poor	0	1
Human	TCGA-DD-AADG	well	0	1
Human	TCGA-DD-AADI	moderate	2	3
Human	TCGA-DD-AADJ	moderate	0	1
Human	TCGA-DD-AADK	moderate	3	2
Human	TCGA-DD-AADL	moderate	0	1
Human	TCGA-DD-AADM	moderate	2	1
Human	TCGA-DD-AADN	moderate	2	1
Human	TCGA-DD-AADO	moderate	0	1
Human	TCGA-DD-AADP	moderate	3	3
Human	TCGA-DD-AADQ	moderate	1	1
Human	TCGA-DD-AADR	moderate	0	1
Human	TCGA-DD-AADS	moderate	0	1
Human	TCGA-DD-AADU	moderate	0	1
Human	TCGA-DD-AADV	well	0	2
Human	TCGA-DD-AADW	moderate	3	4
Human	TCGA-DD-AADY	moderate	2	3
Human	TCGA-DD-AAE0	moderate	3	4
Human	TCGA-DD-AAE1	moderate	3	1
Human	TCGA-DD-AAE2	moderate	3	2
Human	TCGA-DD-AAE3	moderate	0	1
Human	TCGA-DD-AAE4	well	0	2
Human	TCGA-DD-AAE6	moderate	1	1
Human	TCGA-DD-AAE7	moderate	1	2
Human	TCGA-DD-AAE9	moderate	0	1
Human	TCGA-DD-AAEA	moderate	0	1
Human	TCGA-DD-AAEB	moderate	2	1
Human	TCGA-DD-AAED	poor	0	1
Human	TCGA-DD-AAEE	moderate	1	1
Human	TCGA-DD-AAEG	poor	3	1
Human	TCGA-DD-AAEH	moderate	1	2
Human	TCGA-DD-AAEI	moderate	0	1
Human	TCGA-DD-AAEK	moderate	0	2
Human	TCGA-DD-AAVP	moderate	2	1
Human	TCGA-DD-AAVQ	moderate	2	3
Human	TCGA-DD-AAVR	moderate	3	2
Human	TCGA-DD-AAVS	moderate	2	3
Human	TCGA-DD-AAVU	moderate	0	1
Human	TCGA-DD-AAVV	poor	3	2
Human	TCGA-DD-AAVW	moderate	3	2
Human	TCGA-DD-AAVX	well	0	2
Human	TCGA-DD-AAVY	moderate	1	1
Human	TCGA-DD-AAVZ	moderate	3	3
Human	TCGA-DD-AAW0	moderate	3	2
Human	TCGA-DD-AAW1	moderate	3	1
Human	TCGA-DD-AAW2	moderate	0	1
Human	TCGA-DD-AAW3	moderate	3	1
Human	TCGA-ED-A459	moderate	3	2
Human	TCGA-ED-A4XI	moderate	3	2
Human	TCGA-ED-A5KG	moderate	0	4
Human	TCGA-ED-A627	moderate	2	4
Human	TCGA-ED-A66X	moderate	3	3
Human	TCGA-ED-A66Y	moderate	3	3
Human	TCGA-ED-A7PX	moderate	3	4
Human	TCGA-ED-A7PY	moderate	2	3
Human	TCGA-ED-A7PZ	moderate	3	1
Human	TCGA-ED-A7XO	moderate	1	2
Human	TCGA-ED-A7XP	moderate	2	3
Human	TCGA-ED-A82E	moderate	3	4
Human	TCGA-ED-A8O5	moderate	3	3
Human	TCGA-ED-A8O6	moderate	3	3
Human	TCGA-ED-A97K	cholangiocarcinoma	NA	4
Human	TCGA-EP-A12J	no FFPE	NA	1
Human	TCGA-EP-A26S	moderate	0	1
Human	TCGA-EP-A2KA	poor	3	2
Human	TCGA-EP-A2KB	poor	3	1
Human	TCGA-EP-A2KC	moderate	0	1
Human	TCGA-EP-A3JL	poor	3	2
Human	TCGA-EP-A3RK	no FFPE	NA	2
Human	TCGA-ES-A2HS	no FFPE	NA	1
Human	TCGA-ES-A2HT	no FFPE	NA	2
Human	TCGA-FV-A23B	poor	3	3
Human	TCGA-FV-A2QQ	moderate	3	2
Human	TCGA-FV-A2QR	moderate	3	2
Human	TCGA-FV-A3I0	cholangiocarcinoma	NA	4
Human	TCGA-FV-A3I1	poor	2	2
Human	TCGA-FV-A3R2	moderate	0	1
Human	TCGA-FV-A3R3	moderate	1	2
Human	TCGA-FV-A495	moderate	3	2
Human	TCGA-FV-A496	no FFPE	NA	1
Human	TCGA-FV-A4ZP	moderate	3	1
Human	TCGA-FV-A4ZQ	poor	3	3
Human	TCGA-G3-A25S	moderate	3	1
Human	TCGA-G3-A25T	moderate	3	4
Human	TCGA-G3-A25U	moderate	0	1
Human	TCGA-G3-A25V	moderate	3	2
Human	TCGA-G3-A25X	no FFPE	NA	4
Human	TCGA-G3-A25Y	poor	3	4
Human	TCGA-G3-A25Z	moderate	2	2
Human	TCGA-G3-A3CG	no FFPE	NA	2
Human	TCGA-G3-A3CH	poor	3	2
Human	TCGA-G3-A3CI	moderate	0	2
Human	TCGA-G3-A3CJ	moderate	0	1
Human	TCGA-G3-A3CK	moderate	3	1
Human	TCGA-G3-A5SI	moderate	3	1
Human	TCGA-G3-A5SJ	moderate	3	4
Human	TCGA-G3-A5SK	moderate	0	2
Human	TCGA-G3-A5SL	moderate	1	1
Human	TCGA-G3-A5SM	poor	3	2
Human	TCGA-G3-A6UC	moderate	1	1
Human	TCGA-G3-A7M5	moderate	0	1
Human	TCGA-G3-A7M6	poor	3	4
Human	TCGA-G3-A7M7	moderate	0	1
Human	TCGA-G3-A7M8	moderate	0	2
Human	TCGA-G3-A7M9	no FFPE	NA	4
Human	TCGA-G3-AAUZ	moderate	3	2
Human	TCGA-G3-AAV0	moderate	0	1
Human	TCGA-G3-AAV1	poor	3	1
Human	TCGA-G3-AAV2	moderate	3	1
Human	TCGA-G3-AAV3	moderate	2	1
Human	TCGA-G3-AAV4	well	0	1
Human	TCGA-G3-AAV5	poor	0	1
Human	TCGA-G3-AAV6	moderate	3	3
Human	TCGA-G3-AAV7	poor	3	4
Human	TCGA-GJ-A3OU	moderate	3	2
Human	TCGA-GJ-A6C0	moderate	0	2
Human	TCGA-GJ-A9DB	moderate	3	3
Human	TCGA-HP-A5MZ	moderate	3	2
Human	TCGA-HP-A5N0	moderate	1	2
Human	TCGA-K7-A5RF	too small	NA	2
Human	TCGA-K7-A5RG	moderate	3	2
Human	TCGA-K7-A6G5	moderate	3	2
Human	TCGA-K7-AAU7	not HCC	NA	4
Human	TCGA-KR-A7K0	no FFPE	NA	1
Human	TCGA-KR-A7K2	no FFPE	NA	3
Human	TCGA-KR-A7K7	no FFPE	NA	1
Human	TCGA-KR-A7K8	no FFPE	NA	2
Human	TCGA-LG-A6GG	poor	0	2
Human	TCGA-LG-A9QC	moderate	0	1
Human	TCGA-LG-A9QD	moderate	1	2
Human	TCGA-MI-A75C	poor	0	1
Human	TCGA-MI-A75E	moderate	2	2
Human	TCGA-MI-A75G	poor	2	1
Human	TCGA-MI-A75H	moderate	3	1
Human	TCGA-MI-A75I	moderate	0	1
Human	TCGA-MR-A520	moderate	0	2
Human	TCGA-MR-A8JO	moderate	3	4
Human	TCGA-NI-A4U2	moderate	3	2
Human	TCGA-NI-A8LF	moderate	0	2
Human	TCGA-O8-A75V	moderate	0	2
Human	TCGA-PD-A5DF	moderate	3	2
Human	TCGA-QA-A7B7	poor	2	1
Human	TCGA-RC-A6M3	moderate	3	4
Human	TCGA-RC-A6M4	moderate	3	1
Human	TCGA-RC-A6M5	poor	3	2
Human	TCGA-RC-A6M6	poor	0	3
Human	TCGA-RC-A7S9	moderate	3	1
Human	TCGA-RC-A7SB	well	3	2
Human	TCGA-RC-A7SF	moderate	2	1
Human	TCGA-RC-A7SH	moderate	3	3
Human	TCGA-RC-A7SK	moderate	2	1
Human	TCGA-RG-A7D4	moderate	1	3
Human	TCGA-T1-A6J8	moderate	2	2
Human	TCGA-UB-A7MA	moderate	3	4
Human	TCGA-UB-A7MB	moderate	0	1
Human	TCGA-UB-A7MC	poor	3	1
Human	TCGA-UB-A7MD	moderate	3	2
Human	TCGA-UB-A7ME	moderate	3	3
Human	TCGA-UB-A7MF	moderate	1	2
Human	TCGA-UB-AA0U	moderate	0	3
Human	TCGA-UB-AA0V	moderate	2	2
Human	TCGA-WJ-A86L	poor	0	1
Human	TCGA-WQ-A9G7	poor	2	4
Human	TCGA-WQ-AB4B	moderate	2	2
Human	TCGA-WX-AA44	moderate	3	3
Human	TCGA-WX-AA46	well	2	2
Human	TCGA-WX-AA47	moderate	0	1
Human	TCGA-XR-A8TC	moderate	0	3
Human	TCGA-XR-A8TD	poor	2	2
Human	TCGA-XR-A8TE	moderate	3	1
Human	TCGA-XR-A8TF	moderate	0	1
Human	TCGA-XR-A8TG	poor	3	3
Human	TCGA-YA-A8S7	poor	1	4
Human	TCGA-ZP-A9CV	moderate	2	2
Human	TCGA-ZP-A9CY	moderate	3	2
Human	TCGA-ZP-A9CZ	moderate	3	3
Human	TCGA-ZP-A9D0	moderate	0	1
Human	TCGA-ZP-A9D1	moderate	3	2
Human	TCGA-ZP-A9D2	poor	2	4
Human	TCGA-ZP-A9D4	well	2	1
Human	TCGA-ZS-A9CD	moderate	3	2
Human	TCGA-ZS-A9CE	moderate	0	1
Human	TCGA-ZS-A9CF	moderate	2	2
Human	TCGA-ZS-A9CG	moderate	3	1

## Sheet: Fig4c
Mouse tumors Cohort 5
Mice with microscopic nodules (left y-axis)
day post injection	Cohort 5
5	0	0	0	0	0	0
15	0	0	0	0	0
30	1	0	0	1	1	0
60	1	1	1	1	1	1
90	1	1	0	1	1	0
125	1	1	0	1	1	1	1	1	1
Mice with macroscopic nodules (left y-axis)
day post injection	Cohort 5
5	0	0	0	0	0	0
15	0	0	0	0	0
30	0	0	0	0	0	0
60	0	0	0	0	0	1
90	1	1	1	1	1	1
125	1	1	0	1	1	1	1	1	1
macroscopic nodule count (right y-axis)
day post injection	Cohort 5
5	0	0	0	0	0	0
15	0	0	0	0	0
30	0	0	0	0	0	0
60	0	0	0	0	0	39
90	9	6	1	32	14	1
125	6	26	0	6	58	3	52	37	26

## Sheet: Fig4e
Cohort 5 Survival sorafenib
Mouse ID	Days post induction	Sorafenib Vehicle	Sorafenib			Comparison of Survival Curves
RMH46.1c	160	1
RMH46.1d	146	1				Log-rank (Mantel-Cox) test
RMH46.1e	118	1				Chi square	4.868
RMH46.1f	139	1				df	1
RMH45.1c	105	1				P value	0.0274
RMH45.1d	139	1				P value summary	*
RMH45.1e	118	1				Are the survival curves sig different?	Yes
RMH45.1f	137	1
RMH42.8a	155	1
RMH42.8b	163	1
RMH42.8c	143	1
RMH51.5a	189	1
RMH51.5b	200	1
RMH55.1a	119	1
RMH55.1b	147	1
RMH55.1c	114	1
RMH55.1d	147	1
RMH44.2c	145		1
RMH44.2d	146		1
RMH44.2e	146		1
RMH44.2f	215		1
RMH42.2a	151		1
RMH42.2b	223		1
RMH42.2c	199		1
RMH46.1a	139		1
RMH51.2b	232		1
RMH50.2c	143		1
RMH50.2e	112		1
RMH50.5b	200		1
RMH51.5c	99		1
RMH51.5f	165		1
RMH51.5g	252		1
		Note: 1- endpoint reached

## Sheet: Fig4f
Cohort 5 survival lenvatinib
mouse ID	Days post induction	Lenvatinib Vehicle	Lenvatinib			Comparison of Survival Curves
ICB9.2b	106	1
ICB9.2c	106	1				Log-rank (Mantel-Cox) test
ICB11.3b	120	1				Chi square	6.358
ICB11.3d	132	1				df	1
ICB11.3e	132	1				P value	0.0117
						P value summary	*
ICB12.1a	183		1			Are the survival curves sig different?	Yes
ICB12.1b	222		1
ICB11.3a	142		1
ICB11.3c	109		1
ICB13.1a	176		1
ICB13.1b	162		1
		Note: 1- endpoint reached

[truncated: 47 more sheets: Fig4g, Fig4i, Fig4j, Fig4k, Fig4l, Fig4m, Fig5c, Fig5d, Fig5g, Fig5h, Fig5i, Fig5j, Fig5l, Fig5m, EDFig1b, EDFig1f, EDFig1g, EDFig1j, EDFig1k, EDFig1l …]
